# Supplementary material for: Genetic Organization of Interphase Chromosome Bands and Interbands in Drosophila melanogaster
Source: PLoS One. 2014 Jul 29;9(7):e101631. doi: 10.1371/journal.pone.0101631 (PMC4114487; doi:10.1371/journal.pone.0101631)
Supplement: Table S1 — Lists of genes, whose 5′-ends map to the cytologically defined interbands and genes located completely in the intercalary heterochromatin bands. (XLS) [file pone.0101631.s016.xls]

## Sheet: Лист1
	type	name	region	seqid	start	end
interbands.FBgn0051658	interbands	Nnf1b	21D1-2/21D3	2L	810577	811531
interbands.FBgn0086130	interbands	KH1	21D1-2/21D3	2L	811584	813380
interbands.FBgn0031281	interbands	Saf6	21D1-2/21D3	2L	813314	815950
interbands.FBgn0031282	interbands	Pex12	21D1-2/21D3	2L	815993	818096
interbands.FBgn0031283	interbands	CG15880	21D1-2/21D3	2L	816994	817950
interbands.FBgn0031284	interbands	CG3876	21D1-2/21D3	2L	818079	819508
interbands.FBgn0015621	interbands	Clp	21D1-2/21D3	2L	819964	821209
interbands.FBgn0031285	interbands	CG3662	21D1-2/21D3	2L	821422	824337
interbands.FBgn0031286	interbands	CG3862	21D1-2/21D3	2L	824329	825861
interbands.FBgn0010583	interbands	dock	21D1-2/21D3	2L	825969	833241
interbands.FBgn0020304	interbands	drongo	21D3/21D4	2L	833584	851071
interbands.FBgn0264869	interbands	CR44060	21D3/21D4	2L	850702	851163
interbands.FBgn0031287	interbands	CG4291	21D3/21D4	2L	851251	852730
interbands.FBgn0020545	interbands	kraken	21D3/21D4	2L	852768	854539
interbands.FBgn0031288	interbands	CG13949	21D3/21D4	2L	855337	856639
interbands.FBgn0029095	interbands	aru	21D4/21E1-2	2L	861849	868354
interbands.FBgn0086031	interbands	snoRNA:Me28S-U1230	21D4/21E1-2	2L	865366	865493
interbands.FBgn0020305	interbands	dbe	21D4/21E1-2	2L	868673	869857
interbands.FBgn0053526	interbands	PNUTS	21D4/21E1-2	2L	870465	877038
interbands.FBgn0002524	interbands	lace	35D1-2/35D3-4	2L	15499110	15505018
interbands.FBgn0014269	interbands	prod	56A1-2/56B1-2	2R	14856909	14858638
interbands.FBgn0041702	interbands	CG15107	56A1-2/56B1-2	2R	14858814	14860042
interbands.FBgn0034410	interbands	Topors	56A1-2/56B1-2	2R	14860117	14864767
interbands.FBgn0034411	interbands	CG18605	56A1-2/56B1-2	2R	14865019	14866784
interbands.FBgn0034674	interbands	CG9304	58A3-4/58B1-2	2R	17860631	17863701
interbands.FBgn0035087	interbands	CG2765	60E8/60E10	2R	20847362	20852606
interbands.FBgn0050424	interbands	CG30424	60E8/60E10	2R	20852797	20854808
interbands.FBgn0002607	interbands	RpL19	60E8/60E10	2R	20855968	20857070
interbands.FBgn0035088	interbands	CG3776	60E8/60E10	2R	20857296	20858383
interbands.FBgn0263039	interbands	CR43334	61C7/61C8	3L	628435	643900
interbands.FBgn0036007	interbands	path	67B11/67C1-2	3L	9487655	9498428
interbands.FBgn0023095	interbands	caps	70A1-2/70A3-4	3L	13221792	13272742
interbands.FBgn0037156	interbands	CG11523	79D2/79D3	3L	22258906	22259779
interbands.FBgn0004179	interbands	Csp	79D2/79D3	3L	22260668	22266845
interbands.FBgn0037574	interbands	Coq2	84F10/84F11-12	3R	4140506	4142265
interbands.FBgn0262993	interbands	CR43301	85D9/85D10	3R	5163945	5165714
interbands.FBgn0265275	interbands	CG43674	85D9/85D10	3R	5165938	5188666
interbands.FBgn0259938	interbands	cwo	86B4/86B6	3R	6213980	6226474
interbands.FBgn0002719	interbands	Men	87C8/87C9	3R	8538825	8548164
interbands.FBgn0002905	interbands	mus308	87C8/87C9	3R	8531245	8538021
interbands.FBgn0010808	interbands	l(3)03670	100B1-2/100B3	3R	26878338	26879637
interbands.FBgn0002413	interbands	dco	100B3/100B4-5	3R	26879807	26886932
interbands.FBgn0005427	interbands	ewg	1A8/1B1-2	X	162542	173751
interbands.FBgn0024989	interbands	CG3777	1A8/1B1-2	X	173736	244237
interbands.FBgn0262266	interbands	mir-980	1A8/1B1-2	X	174205	174302
interbands.FBgn0001404	interbands	egh	3A4/3A6	X	2482536	2493144
interbands.FBgn0250869	interbands	CG42240	5F3/5F5-6	X	6224875	6227061
interbands.FBgn0264975	interbands	Nrg	7F1-2/7F3-4	X	8411406	8449203
interbands.FBgn0001186	interbands	Hex-A	8E9/8E10-11	X	9479923	9483846
interbands.FBgn0030246	interbands	CG1582	9F13/10A1-2	X	10788780	10793335
interbands.FBgn0030263	interbands	CG2076	10A1-2/10A3	X	10984415	10986131
interbands.FBgn0027498	interbands	CG2061	10A1-2/10A3	X	10986525	10988980
interbands.FBgn0015245	interbands	Hsp60	10A3/10A4-5	X	11002515	11006341
interbands.FBgn0030266	interbands	CG11122	10A4-5/10A6	X	11006428	11018691
interbands.FBgn0028686	interbands	Rpt3	10A4-5/10A6	X	11019264	11020818
interbands.FBgn0010391	interbands	Gtp-bp	10A6/10A7	X	11020910	11023120
interbands.FBgn0030268	interbands	Klp10A	10A7/10A8-9	X	11023395	11031056
interbands.FBgn0030269	interbands	CG18292	10A7/10A8-9	X	11031892	11033722
interbands.FBgn0020255	interbands	Ran	10A8-9/10A10-11	X	11038885	11042613
interbands.FBgn0030274	interbands	Lint-1	10A8-9/10A10-11	X	11043477	11046625
interbands.FBgn0261277	interbands	rtv	10A10-11/10B1-2	X	11046517	11047945
interbands.FBgn0030276	interbands	Dlic	10A10-11/10B1-2	X	11048434	11057245
interbands.FBgn0001491	interbands	l(1)10Bb	10B1-2/10B3	X	11218331	11219341
interbands.FBgn0030286	interbands	CG1657	10B1-2/10B3	X	11219418	11228107
interbands.FBgn0031126	interbands	Cyp6v1	19E1-2/19E3-4	X	20528811	20532419
bands.FBgn0263657	bands	CR43648	21D1-2	2L	606041	606571
bands.FBgn0263658	bands	CR43649	21D1-2	2L	608340	609134
bands.FBgn0040106	bands	lectin-21Cb	21D1-2	2L	620298	621258
bands.FBgn0040107	bands	lectin-21Ca	21D1-2	2L	624617	625556
bands.FBgn0031273	bands	CG2839	21D1-2	2L	625663	628200
bands.FBgn0000497	bands	ds	21D1-2	2L	640021	714968
bands.FBgn0011244	bands	Hsp60B	21D1-2	2L	728412	730564
bands.FBgn0026438	bands	Eaat2	21D1-2	2L	737212	744395
bands.FBgn0031275	bands	GABA-B-R3	21D1-2	2L	750609	762142
bands.FBgn0031276	bands	CG12506	21D1-2	2L	773547	774017
bands.FBgn0040725	bands	CG13946	21D1-2	2L	776536	776892
bands.FBgn0031277	bands	CG13947	21D1-2	2L	779173	779655
bands.FBgn0041250	bands	Gr21a	21D1-2	2L	780482	782885
bands.FBgn0031279	bands	CG3544	21D1-2	2L	784336	788776
bands.FBgn0000442	bands	Pkg21D	21D1-2	2L	786153	790798
bands.FBgn0002936	bands	ninaA	21E1-2	2L	877302	878270
bands.FBgn0031292	bands	CG15824	21E1-2	2L	878181	885141
bands.FBgn0002563	bands	Lsp1beta	21E1-2	2L	898644	901316
bands.FBgn0003916	bands	snRNA:U1:21D	21E1-2	2L	901491	901654
bands.FBgn0264870	bands	CR44061	21E1-2	2L	912946	913265
bands.FBgn0046113	bands	GluRIIC	21E1-2	2L	914086	917805
bands.FBgn0028481	bands	CG4341	21E1-2	2L	922793	958098
bands.FBgn0031294	bands	IA-2	21E1-2	2L	1008378	1048053
bands.FBgn0031295	bands	CG4375	21E1-2	2L	1026105	1026897
band.FBgn0004185	bands	snRNA:U1:95Ca	21E1-2	2L	19685189	19685352
band.FBgn0004186	bands	snRNA:U1:95Cb	21E1-2	2L	19653592	19653755
bands.FBgn0031296	bands	CG4415	21E1-2	2L	1037246	1038685
bands.FBgn0263765	bands	CR43682	35D1-2	2L	15277797	15279497
bands.FBgn0028853	bands	CG15263	35D1-2	2L	15285012	15285930
bands.FBgn0028850	bands	CG15260	35D1-2	2L	15291426	15292239
bands.FBgn0011239	bands	ms(2)35Ci	35D1-2	2L	15292468	15294136
bands.FBgn0264264	bands	CR43764	35D1-2	2L	15295636	15297413
bands.FBgn0028852	bands	CG15262	35D1-2	2L	15297808	15299367
bands.FBgn0041103	bands	nht	35D1-2	2L	15317954	15318901
bands.FBgn0001981	bands	esg	35D1-2	2L	15333864	15336150
bands.FBgn0032563	bands	CG15258	35D1-2	2L	15360921	15361627
bands.FBgn0001983	bands	wor	35D1-2	2L	15423293	15425585
bands.FBgn0028892	bands	CG4161	35D1-2	2L	15433362	15435250
bands.FBgn0003448	bands	sna	35D1-2	2L	15476593	15478269
bands.FBgn0020371	bands	Tim17b2	35D1-2	2L	15484768	15485490
bands.FBgn0264261	bands	CR43761	35D3-4	2L	15522438	15523993
bands.FBgn0259922	bands	Skadu	35D3-4	2L	15547519	15548243
bands.FBgn0028880	bands	CG15256	35D3-4	2L	15550410	15552029
bands.FBgn0028370	bands	kek3	35D3-4	2L	15552723	15583579
bands.FBgn0028950	bands	CG15255	35D3-4	2L	15610732	15611969
bands.FBgn0028944	bands	CG11864	35D3-4	2L	15612494	15613335
bands.FBgn0028949	bands	CG15254	35D3-4	2L	15613948	15614824
bands.FBgn0028948	bands	CG15253	35D3-4	2L	15615519	15616333
bands.FBgn0028947	bands	CG11865	35D3-4	2L	15617002	15617794
bands.FBgn0028946	bands	Or35a	35D3-4	2L	15622128	15623558
bands.FBgn0028945	bands	CG7631	35D3-4	2L	15628684	15629552
bands.FBgn0028518	bands	CG18480	35D3-4	2L	15630084	15632618
bands.FBgn0028863	bands	CG4587	35D3-4	2L	15644195	15718272
bands.FBgn0264990	bands	CG44141	35D3-4	2L	15659041	15659474
bands.FBgn0028864	bands	CG18477	35D3-4	2L	15661041	15662753
bands.FBgn0028517	bands	CG18478	35D3-4	2L	15670174	15671223
bands.FBgn0264544	bands	CG43923	35D3-4	2L	15675582	15676102
bands.FBgn0264989	bands	CG44140	35D3-4	2L	15694038	15694471
bands.FBgn0051780	bands	CG31780	35D3-4	2L	15696038	15697750
bands.FBgn0051827	bands	CG31827	35D3-4	2L	15705171	15706220
bands.FBgn0264545	bands	CG43924	35D3-4	2L	15710579	15711099
bands.FBgn0034406	bands	Jheh3	56A1-2	2R	14747880	14749583
bands.FBgn0262479	bands	CG43069	56A1-2	2R	14750367	14750782
bands.FBgn0262480	bands	CG43070	56A1-2	2R	14751450	14752063
bands.FBgn0262481	bands	CG43071	56A1-2	2R	14752126	14752723
bands.FBgn0004240	bands	Dpt	56A1-2	2R	14753270	14753765
bands.FBgn0034407	bands	DptB	56A1-2	2R	14754896	14755400
bands.FBgn0262569	bands	CG43109	56A1-2	2R	14755353	14755672
bands.FBgn0034408	bands	sano	56A1-2	2R	14765896	14847005
bands.FBgn0086022	bands	snoRNA:Me28S-U1130	56A1-2	2R	14786934	14787042
bands.FBgn0028669	bands	Vha100-3	56A1-2	2R	14796466	14799400
bands.FBgn0265356	bands	tn	56B1-2	2R	14874849	14896449
bands.FBgn0263473	bands	snoRNA:abba-a	56B1-2	2R	14882201	14882347
bands.FBgn0263116	bands	5-HT1B	56B1-2	2R	14909830	14920147
bands.FBgn0263083	bands	CG43351	56B1-2	2R	14917514	14917755
bands.FBgn0034413	bands	CG15115	56B1-2	2R	14922997	14923892
bands.FBgn0034415	bands	CG15116	56B1-2	2R	14942736	14943429
bands.FBgn0034416	bands	CG15109	56B1-2	2R	14946926	14948570
bands.FBgn0004168	bands	5-HT1A	56B1-2	2R	14954660	15009463
bands.FBgn0050125	bands	Ir56a	56B1-2	2R	14981772	14983679
bands.FBgn0034658	bands	Grx-1	58A3-4	2R	17644932	17645483
bands.FBgn0264715	bands	CR43983	58A3-4	2R	17650500	17651499
bands.FBgn0264714	bands	CG43982	58A3-4	2R	17651500	17652200
bands.FBgn0264716	bands	CR43984	58A3-4	2R	17652501	17652800
bands.FBgn0050395	bands	CG30395	58A3-4	2R	17652994	17657701
bands.FBgn0034659	bands	CG4021	58A3-4	2R	17660852	17662381
bands.FBgn0034660	bands	lox2	58A3-4	2R	17677121	17679160
bands.FBgn0085233	bands	CG34204	58A3-4	2R	17683956	17684446
bands.FBgn0042098	bands	CG18735	58A3-4	2R	17685577	17686671
bands.FBgn0034661	bands	CG4386	58A3-4	2R	17686835	17688405
bands.FBgn0046297	bands	CR9284	58A3-4	2R	17690929	17691843
bands.FBgn0034662	bands	CG13492	58A3-4	2R	17708349	17718853
bands.FBgn0054040	bands	CG34040	58A3-4	2R	17720006	17721012
bands.FBgn0034663	bands	CG4363	58A3-4	2R	17721735	17722534
bands.FBgn0034664	bands	CG4377	58A3-4	2R	17722953	17723835
bands.FBgn0034665	bands	CG4372	58A3-4	2R	17725110	17726303
bands.FBgn0050407	bands	tRNA:CR30407	58A3-4	2R	17730602	17730673
bands.FBgn0050406	bands	tRNA:CR30406	58A3-4	2R	17735912	17735983
bands.FBgn0034666	bands	CG9294	58A3-4	2R	17748356	17749469
bands.FBgn0034667	bands	comr	58A3-4	2R	17752372	17754364
bands.FBgn0085397	bands	Fili	58A3-4	2R	17759535	17833764
bands.FBgn0025573	bands	PpN58A	58A3-4	2R	17768857	17770038
bands.FBgn0263999	bands	CG43742	58A3-4	2R	17822507	17824368
bands.FBgn0034670	bands	CG13488	58A3-4	2R	17839132	17840067
bands.FBgn0263324	bands	CG43405	58A3-4	2R	17841120	17841600
bands.FBgn0034671	bands	CG13494	58A3-4	2R	17841747	17842350
bands.FBgn0085398	bands	CG34369	58A3-4	2R	17851678	17858169
bands.FBgn0054029	bands	CG34029	58A3-4	2R	17858272	17858785
bands.FBgn0041237	bands	Gr58c	58B1-2	2R	17864167	17865462
bands.FBgn0041238	bands	Gr58b	58B1-2	2R	17865720	17867190
bands.FBgn0041239	bands	Gr58a	58B1-2	2R	17867365	17868604
bands.FBgn0050401	bands	CG30401	58B1-2	2R	17873131	17874321
bands.FBgn0085399	bands	CG34370	58B1-2	2R	17874573	17927064
bands.FBgn0034681	bands	CG9308	58B1-2	2R	17922349	17923171
bands.FBgn0005778	bands	PpD5	58B1-2	2R	17929172	17930387
bands.FBgn0034683	bands	CG13500	58B1-2	2R	17943972	17945186
bands.FBgn0036343	bands	CG14115	70A1-2	3L	13053622	13054494
bands.FBgn0085457	bands	CG34428	70A1-2	3L	13054979	13055787
bands.FBgn0085458	bands	CG34429	70A1-2	3L	13056146	13057029
bands.FBgn0263661	bands	CR43652	70A1-2	3L	13074399	13075752
bands.FBgn0036345	bands	CG17300	70A1-2	3L	13079487	13080389
bands.FBgn0036346	bands	CG11251	70A1-2	3L	13081681	13083069
bands.FBgn0010452	bands	trn	70A1-2	3L	13107371	13111177
bands.FBgn0053262	bands	CG33262	70A1-2	3L	13129369	13130166
bands.FBgn0086916	bands	snky	70A1-2	3L	13167578	13169881
bands.FBgn0052129	bands	tRNA:CR32129	70A1-2	3L	13204314	13204385
bands.FBgn0052128	bands	tRNA:CR32128	70A1-2	3L	13204651	13204722
bands.FBgn0052126	bands	tRNA:CR32126	70A1-2	3L	13205465	13205536
bands.FBgn0052127	bands	tRNA:CR32127	70A1-2	3L	13207209	13207333
bands.FBgn0264515	bands	CG43914	70A1-2	3L	13209203	13209828
bands.FBgn0052119	bands	CG32119	70A3-4	3L	13239964	13241802
bands.FBgn0011844	bands	tRNA:D2:69F	70A3-4	3L	13242647	13242718
bands.FBgn0052123	bands	tRNA:CR32123:Psi	70A3-4	3L	13272876	13272928
bands.FBgn0262622	bands	CG43146	70A3-4	3L	13275709	13276233
bands.FBgn0264514	bands	CR43913	70A3-4	3L	13276763	13277596
bands.FBgn0264513	bands	CR43912	70A3-4	3L	13284300	13284870
bands.FBgn0259970	bands	Sfp70A4	70A3-4	3L	13289630	13289960
bands.FBgn0259971	bands	CG42481	70A3-4	3L	13291897	13292123
bands.FBgn0262623	bands	CG43147	70A3-4	3L	13292941	13293252
bands.FBgn0003034	bands	Acp70A	70A3-4	3L	13294735	13295022
bands.FBgn0264512	bands	CR43911	70A3-4	3L	13295509	13296230
bands.FBgn0040814	bands	CG14113	70A3-4	3L	13322235	13322799
bands.FBgn0036348	bands	CG17687	70A3-4	3L	13342265	13348040
bands.FBgn0040813	bands	Nplp2	70A3-4	3L	13349634	13350323
bands.FBgn0036350	bands	CG14111	70A3-4	3L	13371087	13373480
bands.FBgn0036349	bands	SNCF	70A3-4	3L	13371683	13372290
bands.FBgn0036351	bands	CG14107	70A3-4	3L	13373459	13374446
bands.FBgn0001256	bands	ImpL1	70A3-4	3L	13375865	13377099
bands.FBgn0036352	bands	CG14110	70A3-4	3L	13377889	13379025
bands.FBgn0015032	bands	Cyp4c3	100B1-2	3R	26719760	26726410
bands.FBgn0053483	bands	CG33483	100B1-2	3R	26726440	26727883
bands.FBgn0020912	bands	Ptx1	100B1-2	3R	26738476	26756404
bands.FBgn0264833	bands	CR44041	100B1-2	3R	26747404	26748105
bands.FBgn0039810	bands	CG15549	100B1-2	3R	26761118	26762229
bands.FBgn0039811	bands	CG15550	100B1-2	3R	26762311	26762824
bands.FBgn0039812	bands	CG15548	100B1-2	3R	26785422	26788029
bands.FBgn0062411	bands	Ctr1C	100B1-2	3R	26789012	26790042
bands.FBgn0004573	bands	5-HT7	100B1-2	3R	26793958	26842597
bands.FBgn0051008	bands	CG31008	100B1-2	3R	26815200	26815728
bands.FBgn0051007	bands	CG31007	100B1-2	3R	26817422	26818179
bands.FBgn0053773	bands	CG33773	100B1-2	3R	26861068	26861846
bands.FBgn0010015	bands	CanA1	100B1-2	3R	26865096	26872543
bands.FBgn0053920	bands	CG33920	100B1-2	3R	26870113	26870827
bands.FBgn0016123	bands	Aph-4	100B1-2	3R	26874651	26878262
bands.FBgn0263562	bands	mir-4948	100B1-2	3R	26876820	26876925
bands.FBgn0024288	bands	Sox100B	100B4-5	3R	26890975	26909129
bands.FBgn0039816	bands	CG11317	100B4-5	3R	26916434	26923043
bands.FBgn0039817	bands	CG15553	100B4-5	3R	26924590	26926891
bands.FBgn0039818	bands	CG11318	100B4-5	3R	26932084	26934913
bands.FBgn0261395	bands	Prosalpha3T	100B4-5	3R	26947855	26949239
bands.FBgn0039820	bands	CG15554	100B4-5	3R	26951873	26953058
bands.FBgn0039821	bands	CG15556	100B4-5	3R	26953687	26956388
bands.FBgn0263412	bands	CR43458	100B4-5	3R	26958052	26958772
bands.FBgn0013973	bands	Gycbeta100B	100B4-5	3R	26960114	26997242
bands.FBgn0086704	bands	stops	100B4-5	3R	26983878	26994825
bands.FBgn0051004	bands	mesh	100B4-5	3R	27004111	27021484
bands.FBgn0004389	bands	bnk	100B4-5	3R	27019084	27020111
bands.FBgn0053223	bands	CG33223	7F1-2	X	8359723	8377918
bands.FBgn0030041	bands	CG12116	7F1-2	X	8361476	8363040
bands.FBgn0014464	bands	Cp7Fa	7F1-2	X	8364921	8367120
bands.FBgn0014465	bands	Cp7Fb	7F1-2	X	8367238	8370104
bands.FBgn0014466	bands	Cp7Fc	7F1-2	X	8371150	8372353
bands.FBgn0000359	bands	Cp36	7F1-2	X	8373352	8374556
bands.FBgn0000360	bands	Cp38	7F1-2	X	8375870	8377344
bands.FBgn0264382	bands	CR43834	7F1-2	X	8378227	8378613
bands.FBgn0003023	bands	otu	7F1-2	X	8379041	8383568
bands.FBgn0053181	bands	CG33181	7F1-2	X	8383381	8411062
bands.FBgn0024943	bands	PIP82	7F3-4	X	8419420	8423731
bands.FBgn0030247	bands	CG15208	10A1-2	X	10793998	10795762
bands.FBgn0264502	bands	CG43901	10A1-2	X	10799800	10817469
bands.FBgn0003965	bands	v	10A1-2	X	10818005	10819664
bands.FBgn0030251	bands	CG2145	10A1-2	X	10821432	10823745
bands.FBgn0263705	bands	Myo10A	10A1-2	X	10824970	10858079
bands.FBgn0052671	bands	Rab9Fa	10A1-2	X	10844193	10845063
bands.FBgn0052670	bands	Rab9Fb	10A1-2	X	10845642	10846519
bands.FBgn0021742	bands	C901	10A1-2	X	10858152	10861167
bands.FBgn0259241	bands	CG42339	10A1-2	X	10861755	10933934
bands.FBgn0030257	bands	CG11160	10A1-2	X	10938791	10943573
bands.FBgn0030258	bands	CG1552	10A1-2	X	10946369	10947549
bands.FBgn0030259	bands	CG1545	10A1-2	X	10951578	10953652
bands.FBgn0030260	bands	CG1537	10A1-2	X	10956060	10957203
bands.FBgn0030261	bands	CG15203	10A1-2	X	10960593	10962130
bands.FBgn0003366	bands	sev	10A1-2	X	10965474	10980332
bands.FBgn0265458	bands	CR44358	10A1-2	X	10973324	10973805
bands.FBgn0030262	bands	Vago	10A1-2	X	10983323	10984140
bands.FBgn0052668	bands	CG32668	10B1-2	X	11050793	11053793
bands.FBgn0026268	bands	antdh	10B1-2	X	11062048	11063091
bands.FBgn0030277	bands	CG1394	10B1-2	X	11063855	11064681
bands.FBgn0030278	bands	CG15200	10B1-2	X	11076964	11077520
bands.FBgn0030280	bands	CG11106	10B1-2	X	11096302	11096840
bands.FBgn0265595	bands	CG44422	10B1-2	X	11113464	11196816
bands.FBgn0030283	bands	CG15198	10B1-2	X	11142269	11142918
bands.FBgn0083979	bands	Ir10a	10B1-2	X	11202566	11205241
bands.FBgn0003411	bands	sisA	10B1-2	X	11215612	11216390
bands.FBgn0260869	bands	CG42579	19E1-2	X	20398658	20399070
bands.FBgn0259162	bands	RunxB	19E1-2	X	20409524	20438124
bands.FBgn0260870	bands	CG42580	19E1-2	X	20445309	20445720
bands.FBgn0083981	bands	RunxA	19E1-2	X	20461279	20494800
bands.FBgn0031127	bands	CG1835	19E3-4	X	20539355	20541862
bands.FBgn0031128	bands	hydra	19E3-4	X	20541859	20548090
bands.FBgn0264444	bands	CR43862	19E3-4	X	20557846	20558681
bands.FBgn0003300	bands	run	19E3-4	X	20565468	20568348
bands.FBgn0031129	bands	CG1324	19E3-4	X	20605771	20606987
bands.FBgn0031130	bands	CG15452	19E3-4	X	20616098	20616976
bands.FBgn0264390	bands	CR43838	19E3-4	X	20630859	20631980
bands.FBgn0085387	bands	shakB	19E3-4	X	20632098	20798077
bands.FBgn0052507	bands	CG32507	19E3-4	X	20651177	20652247
bands.FBgn0031132	bands	CG15450	19E3-4	X	20693173	20696668
bands.FBgn0262822	bands	CG43193	19E3-4	X	20735840	20736758
bands.FBgn0031134	bands	CG1314	19E3-4	X	20739016	20740424
bands.FBgn0031135	bands	CR11235	19E3-4	X	20746139	20746330
bands.FBgn0261624	bands	I-3	19E3-4	X	20752841	20753653
bands.FBgn0031139	bands	CG11227	19E3-4	X	20801999	20804586
bands.FBgn0261675	bands	Npc1b	19E3-4	X	20805980	20810408
bands.FBgn0011834	bands	Ser6	19E3-4	X	20833632	20834532
bands.FBgn0031141	bands	CG1304	19E3-4	X	20835554	20836446
bands.FBgn0265608	bands	CG44426	19E3-4	X	20849313	20849895
bands.FBgn0040648	bands	CG11666	19E3-4	X	20855713	20856273
