# Supplementary material for: Genetic Organization of Interphase Chromosome Bands and Interbands in Drosophila melanogaster
Source: PLoS One. 2014 Jul 29;9(7):e101631. doi: 10.1371/journal.pone.0101631 (PMC4114487; doi:10.1371/journal.pone.0101631)
Supplement: Table S3 — The list of ChIP-chip protein binding data sets used for clusterization (modENCODE Consortium, 2010). (XLS) [file pone.0101631.s018.xls]

## Sheet: hmm
DCC id	Title	Name	URL	LabName	Submission > Cell Lines > Name
modENCODE_275	Chro(Chriz)BR.BG3	repset.4620431.smoothedM.wig	http://submit.modencode.org/submit/public/get_file/275/extracted/repset.4620431.smoothedM.wig	Mitzi Kuroda	ML-DmBG3-c2
modENCODE_276	Chro(Chriz)BR.Clone_8	repset.4620313.smoothedM.wig	http://submit.modencode.org/submit/public/get_file/276/extracted/repset.4620313.smoothedM.wig	Mitzi Kuroda	CME W1 Cl.8+
modENCODE_277	Chro(Chriz)BR.Kc	repset.4620425.smoothedM.wig	http://submit.modencode.org/submit/public/get_file/277/extracted/repset.4620425.smoothedM.wig	Mitzi Kuroda	Kc167
modENCODE_278	Chro(Chriz)BR.S2	repset.3833938.smoothedM.wig	http://submit.modencode.org/submit/public/get_file/278/extracted/repset.3833938.smoothedM.wig	Mitzi Kuroda	S2-DRSC
modENCODE_279	Chro(Chriz)WR.S2	repset.3833943.smoothedM.wig	http://submit.modencode.org/submit/public/get_file/279/extracted/repset.3833943.smoothedM.wig	Mitzi Kuroda	S2-DRSC
modENCODE_3030	ISWI_Q4095.BG3	repset.9700973.smoothedM.wig	http://submit.modencode.org/submit/public/get_file/3030/extracted/repset.9700973.smoothedM.wig	Mitzi Kuroda	ML-DmBG3-c2
modENCODE_3031	ISWI_Q4095.Kc	repset.9700951.smoothedM.wig	http://submit.modencode.org/submit/public/get_file/3031/extracted/repset.9700951.smoothedM.wig	Mitzi Kuroda	Kc167
modENCODE_3032	ISWI_Q4095.S2	repset.9699729.smoothedM.wig	http://submit.modencode.org/submit/public/get_file/3032/extracted/repset.9699729.smoothedM.wig	Mitzi Kuroda	S2-DRSC
modENCODE_3038	JIL-1(Q4170).S2	repset.9699727.smoothedM.wig	http://submit.modencode.org/submit/public/get_file/3038/extracted/repset.9699727.smoothedM.wig	Mitzi Kuroda	S2-DRSC
modENCODE_3035	JIL1_Q3433.BG3	repset.9700969.smoothedM.wig	http://submit.modencode.org/submit/public/get_file/3035/extracted/repset.9700969.smoothedM.wig	Mitzi Kuroda	ML-DmBG3-c2
modENCODE_3036	JIL1_Q3433.Clone_8	repset.9699509.smoothedM.wig	http://submit.modencode.org/submit/public/get_file/3036/extracted/repset.9699509.smoothedM.wig	Mitzi Kuroda	CME W1 Cl.8+
modENCODE_3037	JIL1_Q3433.Kc	repset.9699860.smoothedM.wig	http://submit.modencode.org/submit/public/get_file/3037/extracted/repset.9699860.smoothedM.wig	Mitzi Kuroda	Kc167
modENCODE_945	JIL1_Q3433.S2	repset.5013871.smoothedM.wig	http://submit.modencode.org/submit/public/get_file/945/extracted/repset.5013871.smoothedM.wig	Mitzi Kuroda	S2-DRSC
modENCODE_3040	MLE_Q4142.S2	repset.9699471.smoothedM.wig	http://submit.modencode.org/submit/public/get_file/3040/extracted/repset.9699471.smoothedM.wig	Mitzi Kuroda	S2-DRSC
modENCODE_3788	MLE_Q4143.S2	repset.9699473.smoothedM.wig	http://submit.modencode.org/submit/public/get_file/3788/extracted/repset.9699473.smoothedM.wig	Mitzi Kuroda	S2-DRSC
modENCODE_3041	MOF_Q4145.BG3	repset.9700970.smoothedM.wig	http://submit.modencode.org/submit/public/get_file/3041/extracted/repset.9700970.smoothedM.wig	Mitzi Kuroda	ML-DmBG3-c2
modENCODE_3042	MOF_Q4145.Clone_8	repset.9700961.smoothedM.wig	http://submit.modencode.org/submit/public/get_file/3042/extracted/repset.9700961.smoothedM.wig	Mitzi Kuroda	CME W1 Cl.8+
modENCODE_3043	MOF_Q4145.Kc	repset.9700946.smoothedM.wig	http://submit.modencode.org/submit/public/get_file/3043/extracted/repset.9700946.smoothedM.wig	Mitzi Kuroda	Kc167
modENCODE_3044	MOF_Q4145.S2	repset.9699736.smoothedM.wig	http://submit.modencode.org/submit/public/get_file/3044/extracted/repset.9699736.smoothedM.wig	Mitzi Kuroda	S2-DRSC
modENCODE_3045	MRG15_Q2481.BG3	repset.9700971.smoothedM.wig	http://submit.modencode.org/submit/public/get_file/3045/extracted/repset.9700971.smoothedM.wig	Mitzi Kuroda	ML-DmBG3-c2
modENCODE_3046	MRG15_Q2481.Kc	repset.9700947.smoothedM.wig	http://submit.modencode.org/submit/public/get_file/3046/extracted/repset.9700947.smoothedM.wig	Mitzi Kuroda	Kc167
modENCODE_3047	MRG15_Q2481.S2	repset.9699728.smoothedM.wig	http://submit.modencode.org/submit/public/get_file/3047/extracted/repset.9699728.smoothedM.wig	Mitzi Kuroda	S2-DRSC
modENCODE_3950	MRG15_Q2482.S2	repset.9699726.smoothedM.wig	http://submit.modencode.org/submit/public/get_file/3950/extracted/repset.9699726.smoothedM.wig	Mitzi Kuroda	S2-DRSC
modENCODE_3293	MSL-1(Q4453).S2	repset.9703021.smoothedM.wig	http://submit.modencode.org/submit/public/get_file/3293/extracted/repset.9703021.smoothedM.wig	Mitzi Kuroda	S2-DRSC
modENCODE_3790	NURF301_Q2602.Kc	repset.15663116.smoothedM.wig	http://submit.modencode.org/submit/public/get_file/3790/extracted/repset.15663116.smoothedM.wig	Mitzi Kuroda	S2-DRSC
modENCODE_947	NURF301_Q2602.S2	repset.5013880.smoothedM.wig	http://submit.modencode.org/submit/public/get_file/947/extracted/repset.5013880.smoothedM.wig	Mitzi Kuroda	S2-DRSC
modENCODE_3048	Nurf301_Q4159.S2	repset.9699730.smoothedM.wig	http://submit.modencode.org/submit/public/get_file/3048/extracted/repset.9699730.smoothedM.wig	Mitzi Kuroda	S2-DRSC
modENCODE_3295	RNA Pol II (abcam).S2	repset.9702780.smoothedM.wig	http://submit.modencode.org/submit/public/get_file/3295/extracted/repset.9702780.smoothedM.wig	Sarah Elgin	S2-DRSC
modENCODE_950	RNA pol II (ALG).BG3	repset.4621045.smoothedM.wig	http://submit.modencode.org/submit/public/get_file/950/extracted/repset.4621045.smoothedM.wig	Mitzi Kuroda	ML-DmBG3-c2
modENCODE_327	RNA pol II (ALG).Clone_8	repset.4621053.smoothedM.wig	http://submit.modencode.org/submit/public/get_file/327/extracted/repset.4621053.smoothedM.wig	Mitzi Kuroda	CME W1 Cl.8+
modENCODE_328	RNA pol II (ALG).Kc	repset.4621047.smoothedM.wig	http://submit.modencode.org/submit/public/get_file/328/extracted/repset.4621047.smoothedM.wig	Mitzi Kuroda	Kc167
modENCODE_329	RNA pol II (ALG).S2	repset.4162648.smoothedM.wig	http://submit.modencode.org/submit/public/get_file/329/extracted/repset.4162648.smoothedM.wig	Mitzi Kuroda	S2-DRSC
modENCODE_3062	WDS_Q2691.Kc	repset.9699865.smoothedM.wig	http://submit.modencode.org/submit/public/get_file/3062/extracted/repset.9699865.smoothedM.wig	Gary Karpen	Kc167
modENCODE_953	WDS_Q2691.S2	repset.8061128.smoothedM.wig	http://submit.modencode.org/submit/public/get_file/953/extracted/repset.8061128.smoothedM.wig	Gary Karpen	S2-DRSC
modENCODE_3675	dMi-2(Q4443).Kc	repset.14517070.smoothedM.wig	http://submit.modencode.org/submit/public/get_file/3675/extracted/repset.14517070.smoothedM.wig	Mitzi Kuroda	S2-DRSC
modENCODE_3676	dMi-2(Q4443).S2	repset.9703856.smoothedM.wig	http://submit.modencode.org/submit/public/get_file/3676/extracted/repset.9703856.smoothedM.wig	Mitzi Kuroda	S2-DRSC
modENCODE_926	dMi-2_Q2626.S2	repset.5013876.smoothedM.wig	http://submit.modencode.org/submit/public/get_file/926/extracted/repset.5013876.smoothedM.wig	Mitzi Kuroda	S2-DRSC
modENCODE_946	MBD-R2_Q2567.S2	repset.5013879.smoothedM.wig	http://submit.modencode.org/submit/public/get_file/946/extracted/repset.5013879.smoothedM.wig	Mitzi Kuroda	S2-DRSC

## Sheet: heatmap
DCC id	Title	Name	URL	LabName
modENCODE_3279	ASH1 Q4177.BG3	repset.9276443.smoothedM.wig	http://submit.modencode.org/submit/public/get_file/3279/extracted/repset.9276443.smoothedM.wig	Vincent Pirrotta
modENCODE_3744	ASH1 Q4177.Kc	repset.11436075.smoothedM.wig	http://submit.modencode.org/submit/public/get_file/3744/extracted/repset.11436075.smoothedM.wig	Vincent Pirrotta
modENCODE_2984	ASH1 Q4177.S2	repset.9275711.smoothedM.wig	http://submit.modencode.org/submit/public/get_file/2984/extracted/repset.9275711.smoothedM.wig	Vincent Pirrotta
modENCODE_921	BEAF-70.BG3	repset.4620429.smoothedM.wig	http://submit.modencode.org/submit/public/get_file/921/extracted/repset.4620429.smoothedM.wig	Vincent Pirrotta
modENCODE_922	BEAF-70.S2	repset.4620888.smoothedM.wig	http://submit.modencode.org/submit/public/get_file/922/extracted/repset.4620888.smoothedM.wig	Vincent Pirrotta
modENCODE_3745	BEAF-HB.Kc	repset.15664087.smoothedM.wig	http://submit.modencode.org/submit/public/get_file/3745/extracted/repset.15664087.smoothedM.wig	Vincent Pirrotta
modENCODE_274	BEAF-HB.S2	repset.4620885.smoothedM.wig	http://submit.modencode.org/submit/public/get_file/274/extracted/repset.4620885.smoothedM.wig	Vincent Pirrotta
modENCODE_924	CP190-HB.BG3	repset.4623893.smoothedM.wig	http://submit.modencode.org/submit/public/get_file/924/extracted/repset.4623893.smoothedM.wig	Vincent Pirrotta
modENCODE_3748	CP190-HB.Kc	repset.15664099.smoothedM.wig	http://submit.modencode.org/submit/public/get_file/3748/extracted/repset.15664099.smoothedM.wig	Vincent Pirrotta
modENCODE_925	CP190-HB.S2	repset.4621224.smoothedM.wig	http://submit.modencode.org/submit/public/get_file/925/extracted/repset.4621224.smoothedM.wig	Vincent Pirrotta
modENCODE_280	CP190-VC.S2	repset.4621849.smoothedM.wig	http://submit.modencode.org/submit/public/get_file/280/extracted/repset.4621849.smoothedM.wig	Vincent Pirrotta
modENCODE_282	CTCF-VC.BG3	repset.4621686.smoothedM.wig	http://submit.modencode.org/submit/public/get_file/282/extracted/repset.4621686.smoothedM.wig	Vincent Pirrotta
modENCODE_283	CTCF-VC.S2	repset.4621693.smoothedM.wig	http://submit.modencode.org/submit/public/get_file/283/extracted/repset.4621693.smoothedM.wig	Vincent Pirrotta
modENCODE_3280	CTCF.BG3	repset.4162468.smoothedM.wig	http://submit.modencode.org/submit/public/get_file/3280/extracted/repset.4162468.smoothedM.wig	Vincent Pirrotta
modENCODE_3749	CTCF.Kc	repset.15664091.smoothedM.wig	http://submit.modencode.org/submit/public/get_file/3749/extracted/repset.15664091.smoothedM.wig	Vincent Pirrotta
modENCODE_3281	CTCF.S2	repset.4162228.smoothedM.wig	http://submit.modencode.org/submit/public/get_file/3281/extracted/repset.4162228.smoothedM.wig	Vincent Pirrotta
modENCODE_275	Chro(Chriz)BR.BG3	repset.4620431.smoothedM.wig	http://submit.modencode.org/submit/public/get_file/275/extracted/repset.4620431.smoothedM.wig	Mitzi Kuroda
modENCODE_276	Chro(Chriz)BR.Clone_8	repset.4620313.smoothedM.wig	http://submit.modencode.org/submit/public/get_file/276/extracted/repset.4620313.smoothedM.wig	Mitzi Kuroda
modENCODE_277	Chro(Chriz)BR.Kc	repset.4620425.smoothedM.wig	http://submit.modencode.org/submit/public/get_file/277/extracted/repset.4620425.smoothedM.wig	Mitzi Kuroda
modENCODE_278	Chro(Chriz)BR.S2	repset.3833938.smoothedM.wig	http://submit.modencode.org/submit/public/get_file/278/extracted/repset.3833938.smoothedM.wig	Mitzi Kuroda
modENCODE_279	Chro(Chriz)WR.S2	repset.3833943.smoothedM.wig	http://submit.modencode.org/submit/public/get_file/279/extracted/repset.3833943.smoothedM.wig	Mitzi Kuroda
modENCODE_3945	Dm_Topo_II(DAJ).S2	repset.13435031.smoothedM.wig	http://submit.modencode.org/submit/public/get_file/3945/extracted/repset.13435031.smoothedM.wig	Mitzi Kuroda
modENCODE_3752	EZ-Q3419.Kc	repset.15303266.smoothedM.wig	http://submit.modencode.org/submit/public/get_file/3752/extracted/repset.15303266.smoothedM.wig	Vincent Pirrotta
modENCODE_2987	EZ-Q3421.BG3	repset.9276440.smoothedM.wig	http://submit.modencode.org/submit/public/get_file/2987/extracted/repset.9276440.smoothedM.wig	Vincent Pirrotta
modENCODE_2988	EZ-Q3421.S2	repset.9275710.smoothedM.wig	http://submit.modencode.org/submit/public/get_file/2988/extracted/repset.9275710.smoothedM.wig	Vincent Pirrotta
modENCODE_2650	Ez.BG3	repset.4621687.smoothedM.wig	http://submit.modencode.org/submit/public/get_file/2650/extracted/repset.4621687.smoothedM.wig	Vincent Pirrotta
modENCODE_284	Ez.S2	repset.3506179.smoothedM.wig	http://submit.modencode.org/submit/public/get_file/284/extracted/repset.3506179.smoothedM.wig	Vincent Pirrotta
modENCODE_2651	GAF.BG3	repset.9273879.smoothedM.wig	http://submit.modencode.org/submit/public/get_file/2651/extracted/repset.9273879.smoothedM.wig	Vincent Pirrotta
modENCODE_3753	GAF.Kc	repset.15664098.smoothedM.wig	http://submit.modencode.org/submit/public/get_file/3753/extracted/repset.15664098.smoothedM.wig	Vincent Pirrotta
modENCODE_285	GAF.S2	repset.3211334.smoothedM.wig	http://submit.modencode.org/submit/public/get_file/285/extracted/repset.3211334.smoothedM.wig	Vincent Pirrotta
modENCODE_3030	ISWI_Q4095.BG3	repset.9700973.smoothedM.wig	http://submit.modencode.org/submit/public/get_file/3030/extracted/repset.9700973.smoothedM.wig	Mitzi Kuroda
modENCODE_3031	ISWI_Q4095.Kc	repset.9700951.smoothedM.wig	http://submit.modencode.org/submit/public/get_file/3031/extracted/repset.9700951.smoothedM.wig	Mitzi Kuroda
modENCODE_3032	ISWI_Q4095.S2	repset.9699729.smoothedM.wig	http://submit.modencode.org/submit/public/get_file/3032/extracted/repset.9699729.smoothedM.wig	Mitzi Kuroda
modENCODE_3708	JHDM1_Q2634.Kc	repset.10518752.smoothedM.wig	http://submit.modencode.org/submit/public/get_file/3708/extracted/repset.10518752.smoothedM.wig	Gary Karpen
modENCODE_3038	JIL-1(Q4170).S2	repset.9699727.smoothedM.wig	http://submit.modencode.org/submit/public/get_file/3038/extracted/repset.9699727.smoothedM.wig	Mitzi Kuroda
modENCODE_3035	JIL1_Q3433.BG3	repset.9700969.smoothedM.wig	http://submit.modencode.org/submit/public/get_file/3035/extracted/repset.9700969.smoothedM.wig	Mitzi Kuroda
modENCODE_3036	JIL1_Q3433.Clone_8	repset.9699509.smoothedM.wig	http://submit.modencode.org/submit/public/get_file/3036/extracted/repset.9699509.smoothedM.wig	Mitzi Kuroda
modENCODE_3037	JIL1_Q3433.Kc	repset.9699860.smoothedM.wig	http://submit.modencode.org/submit/public/get_file/3037/extracted/repset.9699860.smoothedM.wig	Mitzi Kuroda
modENCODE_945	JIL1_Q3433.S2	repset.5013871.smoothedM.wig	http://submit.modencode.org/submit/public/get_file/945/extracted/repset.5013871.smoothedM.wig	Mitzi Kuroda
modENCODE_3783	JMJD2A-KDM4A_Q2541.BG3	repset.14910806.smoothedM.wig	http://submit.modencode.org/submit/public/get_file/3783/extracted/repset.14910806.smoothedM.wig	Gary Karpen
modENCODE_3784	JMJD2A_Q2541.S2	repset.8061131.smoothedM.wig	http://submit.modencode.org/submit/public/get_file/3784/extracted/repset.8061131.smoothedM.wig	Gary Karpen
modENCODE_3785	LSD1_Q3430.BG3	repset.15663114.smoothedM.wig	http://submit.modencode.org/submit/public/get_file/3785/extracted/repset.15663114.smoothedM.wig	Gary Karpen
modENCODE_3786	LSD1_Q3430.Kc	repset.15663111.smoothedM.wig	http://submit.modencode.org/submit/public/get_file/3786/extracted/repset.15663111.smoothedM.wig	Gary Karpen
modENCODE_3949	LSD1_Q3430.S2	repset.13893767.smoothedM.wig	http://submit.modencode.org/submit/public/get_file/3949/extracted/repset.13893767.smoothedM.wig	Gary Karpen
modENCODE_3787	MBD-R2(Q4167).Kc	repset.16023715.smoothedM.wig	http://submit.modencode.org/submit/public/get_file/3787/extracted/repset.16023715.smoothedM.wig	Mitzi Kuroda
modENCODE_3039	MBD-R2(Q4167).S2	repset.9699731.smoothedM.wig	http://submit.modencode.org/submit/public/get_file/3039/extracted/repset.9699731.smoothedM.wig	Mitzi Kuroda
modENCODE_946	MBD-R2_Q2567.S2	repset.5013879.smoothedM.wig	http://submit.modencode.org/submit/public/get_file/946/extracted/repset.5013879.smoothedM.wig	Mitzi Kuroda
modENCODE_3040	MLE_Q4142.S2	repset.9699471.smoothedM.wig	http://submit.modencode.org/submit/public/get_file/3040/extracted/repset.9699471.smoothedM.wig	Mitzi Kuroda
modENCODE_3788	MLE_Q4143.S2	repset.9699473.smoothedM.wig	http://submit.modencode.org/submit/public/get_file/3788/extracted/repset.9699473.smoothedM.wig	Mitzi Kuroda
modENCODE_3041	MOF_Q4145.BG3	repset.9700970.smoothedM.wig	http://submit.modencode.org/submit/public/get_file/3041/extracted/repset.9700970.smoothedM.wig	Mitzi Kuroda
modENCODE_3042	MOF_Q4145.Clone_8	repset.9700961.smoothedM.wig	http://submit.modencode.org/submit/public/get_file/3042/extracted/repset.9700961.smoothedM.wig	Mitzi Kuroda
modENCODE_3043	MOF_Q4145.Kc	repset.9700946.smoothedM.wig	http://submit.modencode.org/submit/public/get_file/3043/extracted/repset.9700946.smoothedM.wig	Mitzi Kuroda
modENCODE_3044	MOF_Q4145.S2	repset.9699736.smoothedM.wig	http://submit.modencode.org/submit/public/get_file/3044/extracted/repset.9699736.smoothedM.wig	Mitzi Kuroda
modENCODE_3045	MRG15_Q2481.BG3	repset.9700971.smoothedM.wig	http://submit.modencode.org/submit/public/get_file/3045/extracted/repset.9700971.smoothedM.wig	Mitzi Kuroda
modENCODE_3046	MRG15_Q2481.Kc	repset.9700947.smoothedM.wig	http://submit.modencode.org/submit/public/get_file/3046/extracted/repset.9700947.smoothedM.wig	Mitzi Kuroda
modENCODE_3047	MRG15_Q2481.S2	repset.9699728.smoothedM.wig	http://submit.modencode.org/submit/public/get_file/3047/extracted/repset.9699728.smoothedM.wig	Mitzi Kuroda
modENCODE_3950	MRG15_Q2482.S2	repset.9699726.smoothedM.wig	http://submit.modencode.org/submit/public/get_file/3950/extracted/repset.9699726.smoothedM.wig	Mitzi Kuroda
modENCODE_3293	MSL-1(Q4453).S2	repset.9703021.smoothedM.wig	http://submit.modencode.org/submit/public/get_file/3293/extracted/repset.9703021.smoothedM.wig	Mitzi Kuroda
modENCODE_3790	NURF301_Q2602.Kc	repset.15663116.smoothedM.wig	http://submit.modencode.org/submit/public/get_file/3790/extracted/repset.15663116.smoothedM.wig	Mitzi Kuroda
modENCODE_947	NURF301_Q2602.S2	repset.5013880.smoothedM.wig	http://submit.modencode.org/submit/public/get_file/947/extracted/repset.5013880.smoothedM.wig	Mitzi Kuroda
modENCODE_3048	Nurf301_Q4159.S2	repset.9699730.smoothedM.wig	http://submit.modencode.org/submit/public/get_file/3048/extracted/repset.9699730.smoothedM.wig	Mitzi Kuroda
modENCODE_948	PCL Q3412.BG3	repset.8061127.smoothedM.wig	http://submit.modencode.org/submit/public/get_file/948/extracted/repset.8061127.smoothedM.wig	Vincent Pirrotta
modENCODE_3792	PCL Q3412.Kc	repset.15664094.smoothedM.wig	http://submit.modencode.org/submit/public/get_file/3792/extracted/repset.15664094.smoothedM.wig	Vincent Pirrotta
modENCODE_3049	PCL Q3412.S2	repset.8061126.smoothedM.wig	http://submit.modencode.org/submit/public/get_file/3049/extracted/repset.8061126.smoothedM.wig	Vincent Pirrotta
modENCODE_3050	PIWI-Q2569.Clone_8	repset.9276743.smoothedM.wig	http://submit.modencode.org/submit/public/get_file/3050/extracted/repset.9276743.smoothedM.wig	Sarah Elgin
modENCODE_949	PIWI-Q2569.Kc	repset.4623034.smoothedM.wig	http://submit.modencode.org/submit/public/get_file/949/extracted/repset.4623034.smoothedM.wig	Sarah Elgin
modENCODE_3052	POF (MO 459).BG3	repset.9700024.smoothedM.wig	http://submit.modencode.org/submit/public/get_file/3052/extracted/repset.9700024.smoothedM.wig	Sarah Elgin
modENCODE_3897	POF (MO 459).S2	repset.8978454.smoothedM.wig	http://submit.modencode.org/submit/public/get_file/3897/extracted/repset.8978454.smoothedM.wig	Sarah Elgin
modENCODE_3294	POF.S2	repset.4620426.smoothedM.wig	http://submit.modencode.org/submit/public/get_file/3294/extracted/repset.4620426.smoothedM.wig	Sarah Elgin
modENCODE_3710	POF_(MO_459).Kc	repset.14517059.smoothedM.wig	http://submit.modencode.org/submit/public/get_file/3710/extracted/repset.14517059.smoothedM.wig	Sarah Elgin
modENCODE_3054	PR-Set7_Q3484.S2	repset.9699866.smoothedM.wig	http://submit.modencode.org/submit/public/get_file/3054/extracted/repset.9699866.smoothedM.wig	Gary Karpen
modENCODE_325	Pc.BG3	repset.4162467.smoothedM.wig	http://submit.modencode.org/submit/public/get_file/325/extracted/repset.4162467.smoothedM.wig	Vincent Pirrotta
modENCODE_3791	Pc.Kc	repset.15303265.smoothedM.wig	http://submit.modencode.org/submit/public/get_file/3791/extracted/repset.15303265.smoothedM.wig	Vincent Pirrotta
modENCODE_326	Pc.S2	repset.3211340.smoothedM.wig	http://submit.modencode.org/submit/public/get_file/326/extracted/repset.3211340.smoothedM.wig	Vincent Pirrotta
modENCODE_3894	Pho.S2	repset.3211338.smoothedM.wig	http://submit.modencode.org/submit/public/get_file/3894/extracted/repset.3211338.smoothedM.wig	Vincent Pirrotta
modENCODE_3055	Psc.BG3	repset.4621848.smoothedM.wig	http://submit.modencode.org/submit/public/get_file/3055/extracted/repset.4621848.smoothedM.wig	Vincent Pirrotta
modENCODE_3797	Psc.Kc	repset.15303260.smoothedM.wig	http://submit.modencode.org/submit/public/get_file/3797/extracted/repset.15303260.smoothedM.wig	Vincent Pirrotta
modENCODE_3056	Psc.S2	repset.4161607.smoothedM.wig	http://submit.modencode.org/submit/public/get_file/3056/extracted/repset.4161607.smoothedM.wig	Vincent Pirrotta
modENCODE_3295	RNA Pol II (abcam).S2	repset.9702780.smoothedM.wig	http://submit.modencode.org/submit/public/get_file/3295/extracted/repset.9702780.smoothedM.wig	Sarah Elgin
modENCODE_950	RNA pol II (ALG).BG3	repset.4621045.smoothedM.wig	http://submit.modencode.org/submit/public/get_file/950/extracted/repset.4621045.smoothedM.wig	Mitzi Kuroda
modENCODE_327	RNA pol II (ALG).Clone_8	repset.4621053.smoothedM.wig	http://submit.modencode.org/submit/public/get_file/327/extracted/repset.4621053.smoothedM.wig	Mitzi Kuroda
modENCODE_328	RNA pol II (ALG).Kc	repset.4621047.smoothedM.wig	http://submit.modencode.org/submit/public/get_file/328/extracted/repset.4621047.smoothedM.wig	Mitzi Kuroda
modENCODE_329	RNA pol II (ALG).S2	repset.4162648.smoothedM.wig	http://submit.modencode.org/submit/public/get_file/329/extracted/repset.4162648.smoothedM.wig	Mitzi Kuroda
modENCODE_4188	RPD3-Q3451.BG3	repset.9703299.smoothedM.wig	http://submit.modencode.org/submit/public/get_file/4188/extracted/repset.9703299.smoothedM.wig	Sarah Elgin
modENCODE_3296	RPD3-Q3451.Kc	repset.9703302.smoothedM.wig	http://submit.modencode.org/submit/public/get_file/3296/extracted/repset.9703302.smoothedM.wig	Sarah Elgin
modENCODE_3057	RPD3-Q3451.S2	repset.9699872.smoothedM.wig	http://submit.modencode.org/submit/public/get_file/3057/extracted/repset.9699872.smoothedM.wig	Sarah Elgin
modENCODE_3058	SPT16_Q2583.S2	repset.9699864.smoothedM.wig	http://submit.modencode.org/submit/public/get_file/3058/extracted/repset.9699864.smoothedM.wig	Mitzi Kuroda
modENCODE_951	SU(HW)-HB.BG3	repset.4623888.smoothedM.wig	http://submit.modencode.org/submit/public/get_file/951/extracted/repset.4623888.smoothedM.wig	Vincent Pirrotta
modENCODE_3801	SU(HW)-HB.Kc	repset.15664102.smoothedM.wig	http://submit.modencode.org/submit/public/get_file/3801/extracted/repset.15664102.smoothedM.wig	Vincent Pirrotta
modENCODE_330	SU(HW)-HB.S2	repset.4621225.smoothedM.wig	http://submit.modencode.org/submit/public/get_file/330/extracted/repset.4621225.smoothedM.wig	Vincent Pirrotta
modENCODE_3800	Smc3_Q2580.Kc	repset.14910815.smoothedM.wig	http://submit.modencode.org/submit/public/get_file/3800/extracted/repset.14910815.smoothedM.wig	Gary Karpen
modENCODE_331	Su(Hw)-VC.S2	repset.4621850.smoothedM.wig	http://submit.modencode.org/submit/public/get_file/331/extracted/repset.4621850.smoothedM.wig	Vincent Pirrotta
modENCODE_2671	Su(var)3-7-Q3448.BG3	repset.5014218.smoothedM.wig	http://submit.modencode.org/submit/public/get_file/2671/extracted/repset.5014218.smoothedM.wig	Sarah Elgin
modENCODE_3060	Su(var)3-7-Q3448.Kc	repset.9700021.smoothedM.wig	http://submit.modencode.org/submit/public/get_file/3060/extracted/repset.9700021.smoothedM.wig	Sarah Elgin
modENCODE_2672	Su(var)3-7-Q3448.S2	repset.5013682.smoothedM.wig	http://submit.modencode.org/submit/public/get_file/2672/extracted/repset.5013682.smoothedM.wig	Sarah Elgin
modENCODE_3899	Su(var)3-9-Q2598.Kc	repset.9702781.smoothedM.wig	http://submit.modencode.org/submit/public/get_file/3899/extracted/repset.9702781.smoothedM.wig	Sarah Elgin
modENCODE_3061	Su(var)3-9-Q2598.S2	repset.9699503.smoothedM.wig	http://submit.modencode.org/submit/public/get_file/3061/extracted/repset.9699503.smoothedM.wig	Sarah Elgin
modENCODE_952	Su(var)3-9.BG3	repset.4623889.smoothedM.wig	http://submit.modencode.org/submit/public/get_file/952/extracted/repset.4623889.smoothedM.wig	Sarah Elgin
modENCODE_2673	Su(var)3-9.S2	repset.4620686.smoothedM.wig	http://submit.modencode.org/submit/public/get_file/2673/extracted/repset.4620686.smoothedM.wig	Sarah Elgin
modENCODE_3062	WDS_Q2691.Kc	repset.9699865.smoothedM.wig	http://submit.modencode.org/submit/public/get_file/3062/extracted/repset.9699865.smoothedM.wig	Gary Karpen
modENCODE_953	WDS_Q2691.S2	repset.8061128.smoothedM.wig	http://submit.modencode.org/submit/public/get_file/953/extracted/repset.8061128.smoothedM.wig	Gary Karpen
modENCODE_3064	ZW5.BG3	repset.4161796.smoothedM.wig	http://submit.modencode.org/submit/public/get_file/3064/extracted/repset.4161796.smoothedM.wig	Vincent Pirrotta
modENCODE_3803	ZW5.Kc	repset.15664085.smoothedM.wig	http://submit.modencode.org/submit/public/get_file/3803/extracted/repset.15664085.smoothedM.wig	Vincent Pirrotta
modENCODE_3804	ZW5.S2	repset.4161605.smoothedM.wig	http://submit.modencode.org/submit/public/get_file/3804/extracted/repset.4161605.smoothedM.wig	Vincent Pirrotta
modENCODE_3675	dMi-2(Q4443).Kc	repset.14517070.smoothedM.wig	http://submit.modencode.org/submit/public/get_file/3675/extracted/repset.14517070.smoothedM.wig	Mitzi Kuroda
modENCODE_3676	dMi-2(Q4443).S2	repset.9703856.smoothedM.wig	http://submit.modencode.org/submit/public/get_file/3676/extracted/repset.9703856.smoothedM.wig	Mitzi Kuroda
modENCODE_926	dMi-2_Q2626.S2	repset.5013876.smoothedM.wig	http://submit.modencode.org/submit/public/get_file/926/extracted/repset.5013876.smoothedM.wig	Mitzi Kuroda
modENCODE_927	dRING Q3200.BG3	repset.8061139.smoothedM.wig	http://submit.modencode.org/submit/public/get_file/927/extracted/repset.8061139.smoothedM.wig	Vincent Pirrotta
modENCODE_3750	dRING Q3200.Kc	repset.15303267.smoothedM.wig	http://submit.modencode.org/submit/public/get_file/3750/extracted/repset.15303267.smoothedM.wig	Vincent Pirrotta
modENCODE_928	dRING Q3200.S2	repset.8061137.smoothedM.wig	http://submit.modencode.org/submit/public/get_file/928/extracted/repset.8061137.smoothedM.wig	Vincent Pirrotta
modENCODE_2986	dSFMBT Q2642.BG3	repset.9276441.smoothedM.wig	http://submit.modencode.org/submit/public/get_file/2986/extracted/repset.9276441.smoothedM.wig	Vincent Pirrotta
modENCODE_3751	dSFMBT Q2642.S2	repset.9273388.smoothedM.wig	http://submit.modencode.org/submit/public/get_file/3751/extracted/repset.9273388.smoothedM.wig	Vincent Pirrotta
modENCODE_2674	mod2.2-VC.S2	repset.4621690.smoothedM.wig	http://submit.modencode.org/submit/public/get_file/2674/extracted/repset.4621690.smoothedM.wig	Vincent Pirrotta
