# Supplementary material for: Genetic Organization of Interphase Chromosome Bands and Interbands in Drosophila melanogaster
Source: PLoS One. 2014 Jul 29;9(7):e101631. doi: 10.1371/journal.pone.0101631 (PMC4114487; doi:10.1371/journal.pone.0101631)
Supplement: File S1 — Track of 4-state chromatin model developed in this study. (GZ) [file pone.0101631.s019.gz › pone.0101631.s019]

	seqid	start	end	state	color
1	chr3R	5200	5400	4	magenta
2	chr3R	5400	5600	4	magenta
3	chr3R	5600	5800	4	magenta
4	chr3R	5800	6000	4	magenta
5	chr3R	6000	6200	4	magenta
6	chr3R	6200	6400	4	magenta
7	chr3R	6400	6600	4	magenta
8	chr3R	7000	7200	3	green
9	chr3R	7200	7400	3	green
10	chr3R	7400	7600	3	green
11	chr3R	7600	7800	3	green
12	chr3R	7800	8000	3	green
13	chr3R	8000	8200	3	green
14	chr3R	8200	8400	3	green
15	chr3R	8400	8600	3	green
16	chr3R	8600	8800	3	green
17	chr3R	9000	9200	4	magenta
18	chr3R	9200	9400	4	magenta
19	chr3R	9400	9600	4	magenta
20	chr3R	9600	9800	4	magenta
21	chr3R	9800	10000	4	magenta
22	chr3R	10000	10200	4	magenta
23	chr3R	10200	10400	4	magenta
24	chr3R	10400	10600	4	magenta
25	chr3R	10600	10800	4	magenta
26	chr3R	11200	11400	4	magenta
27	chr3R	11600	11800	4	magenta
28	chr3R	11800	12000	4	magenta
29	chr3R	12400	12600	1	cyan
30	chr3R	12600	12800	1	cyan
31	chr3R	12800	13000	1	cyan
32	chr3R	13000	13200	1	cyan
33	chr3R	13200	13400	1	cyan
34	chr3R	13400	13600	1	cyan
35	chr3R	15000	15200	4	magenta
36	chr3R	15200	15400	4	magenta
37	chr3R	15400	15600	4	magenta
38	chr3R	15600	15800	4	magenta
39	chr3R	15800	16000	4	magenta
40	chr3R	16000	16200	4	magenta
41	chr3R	16200	16400	4	magenta
42	chr3R	16400	16600	4	magenta
43	chr3R	16600	16800	4	magenta
44	chr3R	16800	17000	4	magenta
45	chr3R	17000	17200	3	green
46	chr3R	17200	17400	3	green
47	chr3R	17400	17600	3	green
48	chr3R	18800	19000	3	green
49	chr3R	19000	19200	3	green
50	chr3R	19800	20000	4	magenta
51	chr3R	20000	20200	4	magenta
52	chr3R	20200	20400	4	magenta
53	chr3R	20400	20600	3	green
54	chr3R	20600	20800	3	green
55	chr3R	20800	21000	3	green
56	chr3R	21000	21200	3	green
57	chr3R	21200	21400	3	green
58	chr3R	21400	21600	3	green
59	chr3R	21600	21800	1	cyan
60	chr3R	21800	22000	1	cyan
61	chr3R	22000	22200	1	cyan
62	chr3R	22400	22600	1	cyan
63	chr3R	22600	22800	1	cyan
64	chr3R	22800	23000	1	cyan
65	chr3R	23000	23200	1	cyan
66	chr3R	23200	23400	1	cyan
67	chr3R	23400	23600	1	cyan
68	chr3R	23600	23800	1	cyan
69	chr3R	23800	24000	2	blue
70	chr3R	24000	24200	2	blue
71	chr3R	24200	24400	2	blue
72	chr3R	24400	24600	2	blue
73	chr3R	24600	24800	2	blue
74	chr3R	24800	25000	2	blue
75	chr3R	25000	25200	2	blue
76	chr3R	25200	25400	2	blue
77	chr3R	25400	25600	2	blue
78	chr3R	25600	25800	2	blue
79	chr3R	25800	26000	2	blue
80	chr3R	26000	26200	2	blue
81	chr3R	26200	26400	2	blue
82	chr3R	27000	27200	2	blue
83	chr3R	27200	27400	2	blue
84	chr3R	27400	27600	2	blue
85	chr3R	27600	27800	2	blue
86	chr3R	27800	28000	2	blue
87	chr3R	28000	28200	2	blue
88	chr3R	28200	28400	2	blue
89	chr3R	28400	28600	2	blue
90	chr3R	28600	28800	2	blue
91	chr3R	28800	29000	2	blue
92	chr3R	29000	29200	2	blue
93	chr3R	29200	29400	2	blue
94	chr3R	29400	29600	2	blue
95	chr3R	29600	29800	2	blue
96	chr3R	29800	30000	2	blue
97	chr3R	30000	30200	2	blue
98	chr3R	30200	30400	2	blue
99	chr3R	30400	30600	2	blue
100	chr3R	30600	30800	2	blue
101	chr3R	30800	31000	2	blue
102	chr3R	31000	31200	2	blue
103	chr3R	31200	31400	2	blue
104	chr3R	31400	31600	2	blue
105	chr3R	31600	31800	2	blue
106	chr3R	37200	37400	2	blue
107	chr3R	37400	37600	2	blue
108	chr3R	37600	37800	2	blue
109	chr3R	37800	38000	2	blue
110	chr3R	38000	38200	2	blue
111	chr3R	38200	38400	2	blue
112	chr3R	38400	38600	2	blue
113	chr3R	38600	38800	2	blue
114	chr3R	38800	39000	2	blue
115	chr3R	39000	39200	2	blue
116	chr3R	39200	39400	3	green
117	chr3R	39400	39600	3	green
118	chr3R	39600	39800	3	green
119	chr3R	39800	40000	3	green
120	chr3R	40000	40200	3	green
121	chr3R	40200	40400	3	green
122	chr3R	40400	40600	3	green
123	chr3R	40600	40800	3	green
124	chr3R	40800	41000	3	green
125	chr3R	41000	41200	3	green
126	chr3R	41200	41400	3	green
127	chr3R	41400	41600	3	green
128	chr3R	41600	41800	3	green
129	chr3R	41800	42000	3	green
130	chr3R	42000	42200	3	green
131	chr3R	42200	42400	3	green
132	chr3R	42400	42600	3	green
133	chr3R	42600	42800	4	magenta
134	chr3R	42800	43000	4	magenta
135	chr3R	43000	43200	4	magenta
136	chr3R	43200	43400	4	magenta
137	chr3R	43400	43600	3	green
138	chr3R	43600	43800	3	green
139	chr3R	43800	44000	3	green
140	chr3R	44000	44200	3	green
141	chr3R	44200	44400	3	green
142	chr3R	44400	44600	3	green
143	chr3R	44600	44800	3	green
144	chr3R	44800	45000	3	green
145	chr3R	45000	45200	3	green
146	chr3R	45200	45400	3	green
147	chr3R	45400	45600	3	green
148	chr3R	45600	45800	3	green
149	chr3R	45800	46000	1	cyan
150	chr3R	46000	46200	1	cyan
151	chr3R	46200	46400	1	cyan
152	chr3R	46400	46600	1	cyan
153	chr3R	46600	46800	1	cyan
154	chr3R	46800	47000	1	cyan
155	chr3R	47000	47200	1	cyan
156	chr3R	47200	47400	1	cyan
157	chr3R	47400	47600	2	blue
158	chr3R	47600	47800	2	blue
159	chr3R	47800	48000	2	blue
160	chr3R	48000	48200	2	blue
161	chr3R	48200	48400	2	blue
162	chr3R	48400	48600	2	blue
163	chr3R	48600	48800	2	blue
164	chr3R	48800	49000	2	blue
165	chr3R	50000	50200	2	blue
166	chr3R	50200	50400	2	blue
167	chr3R	50400	50600	2	blue
168	chr3R	50600	50800	2	blue
169	chr3R	50800	51000	2	blue
170	chr3R	51000	51200	2	blue
171	chr3R	51200	51400	2	blue
172	chr3R	51400	51600	2	blue
173	chr3R	51600	51800	2	blue
174	chr3R	51800	52000	2	blue
175	chr3R	52000	52200	2	blue
176	chr3R	52200	52400	2	blue
177	chr3R	52400	52600	2	blue
178	chr3R	52600	52800	2	blue
179	chr3R	52800	53000	2	blue
180	chr3R	53000	53200	2	blue
181	chr3R	53200	53400	2	blue
182	chr3R	53400	53600	2	blue
183	chr3R	53600	53800	2	blue
184	chr3R	53800	54000	2	blue
185	chr3R	54000	54200	2	blue
186	chr3R	54200	54400	2	blue
187	chr3R	54400	54600	1	cyan
188	chr3R	54600	54800	1	cyan
189	chr3R	54800	55000	1	cyan
190	chr3R	55000	55200	1	cyan
191	chr3R	55200	55400	1	cyan
192	chr3R	55400	55600	1	cyan
193	chr3R	55600	55800	1	cyan
194	chr3R	55800	56000	1	cyan
195	chr3R	56000	56200	1	cyan
196	chr3R	56200	56400	1	cyan
197	chr3R	56400	56600	1	cyan
198	chr3R	56600	56800	1	cyan
199	chr3R	56800	57000	1	cyan
200	chr3R	57000	57200	1	cyan
201	chr3R	57200	57400	1	cyan
202	chr3R	57400	57600	1	cyan
203	chr3R	57600	57800	1	cyan
204	chr3R	57800	58000	1	cyan
205	chr3R	58000	58200	1	cyan
206	chr3R	58200	58400	1	cyan
207	chr3R	58400	58600	1	cyan
208	chr3R	58600	58800	1	cyan
209	chr3R	58800	59000	1	cyan
210	chr3R	59000	59200	1	cyan
211	chr3R	59200	59400	1	cyan
212	chr3R	59400	59600	1	cyan
213	chr3R	59600	59800	2	blue
214	chr3R	59800	60000	2	blue
215	chr3R	60000	60200	2	blue
216	chr3R	60200	60400	2	blue
217	chr3R	60400	60600	1	cyan
218	chr3R	60600	60800	1	cyan
219	chr3R	60800	61000	1	cyan
220	chr3R	61000	61200	1	cyan
221	chr3R	61200	61400	1	cyan
222	chr3R	61400	61600	1	cyan
223	chr3R	61600	61800	1	cyan
224	chr3R	61800	62000	1	cyan
225	chr3R	62000	62200	1	cyan
226	chr3R	62200	62400	1	cyan
227	chr3R	62400	62600	1	cyan
228	chr3R	62600	62800	1	cyan
229	chr3R	62800	63000	2	blue
230	chr3R	63000	63200	2	blue
231	chr3R	63200	63400	2	blue
232	chr3R	63400	63600	2	blue
233	chr3R	63600	63800	2	blue
234	chr3R	63800	64000	2	blue
235	chr3R	64000	64200	2	blue
236	chr3R	64200	64400	2	blue
237	chr3R	64400	64600	2	blue
238	chr3R	64600	64800	2	blue
239	chr3R	64800	65000	2	blue
240	chr3R	65000	65200	2	blue
241	chr3R	65200	65400	2	blue
242	chr3R	65400	65600	2	blue
243	chr3R	65600	65800	2	blue
244	chr3R	65800	66000	2	blue
245	chr3R	66000	66200	2	blue
246	chr3R	66200	66400	2	blue
247	chr3R	66400	66600	2	blue
248	chr3R	66600	66800	2	blue
249	chr3R	66800	67000	2	blue
250	chr3R	67000	67200	2	blue
251	chr3R	67200	67400	2	blue
252	chr3R	67400	67600	2	blue
253	chr3R	67600	67800	2	blue
254	chr3R	67800	68000	2	blue
255	chr3R	68000	68200	1	cyan
256	chr3R	68200	68400	1	cyan
257	chr3R	68400	68600	1	cyan
258	chr3R	68600	68800	1	cyan
259	chr3R	68800	69000	1	cyan
260	chr3R	69000	69200	3	green
261	chr3R	69200	69400	3	green
262	chr3R	69400	69600	3	green
263	chr3R	69600	69800	3	green
264	chr3R	69800	70000	3	green
265	chr3R	70000	70200	3	green
266	chr3R	70200	70400	3	green
267	chr3R	70400	70600	3	green
268	chr3R	70600	70800	3	green
269	chr3R	70800	71000	3	green
270	chr3R	71000	71200	3	green
271	chr3R	71200	71400	3	green
272	chr3R	71400	71600	3	green
273	chr3R	71600	71800	3	green
274	chr3R	71800	72000	3	green
275	chr3R	72000	72200	3	green
276	chr3R	72200	72400	3	green
277	chr3R	72400	72600	3	green
278	chr3R	72600	72800	3	green
279	chr3R	72800	73000	3	green
280	chr3R	73000	73200	3	green
281	chr3R	73200	73400	3	green
282	chr3R	73400	73600	3	green
283	chr3R	73600	73800	3	green
284	chr3R	73800	74000	3	green
285	chr3R	74000	74200	3	green
286	chr3R	74200	74400	3	green
287	chr3R	74400	74600	3	green
288	chr3R	74600	74800	3	green
289	chr3R	74800	75000	3	green
290	chr3R	75000	75200	3	green
291	chr3R	75200	75400	3	green
292	chr3R	75400	75600	3	green
293	chr3R	75600	75800	3	green
294	chr3R	75800	76000	3	green
295	chr3R	76000	76200	3	green
296	chr3R	76200	76400	3	green
297	chr3R	76400	76600	3	green
298	chr3R	76600	76800	3	green
299	chr3R	76800	77000	3	green
300	chr3R	77000	77200	3	green
301	chr3R	77200	77400	3	green
302	chr3R	77400	77600	3	green
303	chr3R	77600	77800	3	green
304	chr3R	77800	78000	3	green
305	chr3R	78000	78200	3	green
306	chr3R	78200	78400	3	green
307	chr3R	78400	78600	3	green
308	chr3R	78600	78800	3	green
309	chr3R	78800	79000	3	green
310	chr3R	79000	79200	3	green
311	chr3R	79200	79400	3	green
312	chr3R	79400	79600	3	green
313	chr3R	79600	79800	3	green
314	chr3R	79800	80000	3	green
315	chr3R	80000	80200	3	green
316	chr3R	80200	80400	3	green
317	chr3R	80400	80600	3	green
318	chr3R	80600	80800	3	green
319	chr3R	80800	81000	3	green
320	chr3R	81000	81200	3	green
321	chr3R	81200	81400	3	green
322	chr3R	81400	81600	3	green
323	chr3R	81600	81800	3	green
324	chr3R	82000	82200	3	green
325	chr3R	82200	82400	3	green
326	chr3R	82400	82600	3	green
327	chr3R	82600	82800	3	green
328	chr3R	82800	83000	3	green
329	chr3R	83000	83200	3	green
330	chr3R	83200	83400	3	green
331	chr3R	83400	83600	3	green
332	chr3R	83600	83800	3	green
333	chr3R	83800	84000	3	green
334	chr3R	84000	84200	3	green
335	chr3R	84200	84400	3	green
336	chr3R	91600	91800	1	cyan
337	chr3R	91800	92000	1	cyan
338	chr3R	92000	92200	1	cyan
339	chr3R	92200	92400	1	cyan
340	chr3R	92400	92600	1	cyan
341	chr3R	92600	92800	1	cyan
342	chr3R	92800	93000	1	cyan
343	chr3R	93000	93200	1	cyan
344	chr3R	93200	93400	1	cyan
345	chr3R	93400	93600	2	blue
346	chr3R	93600	93800	2	blue
347	chr3R	93800	94000	2	blue
348	chr3R	94000	94200	2	blue
349	chr3R	94800	95000	2	blue
350	chr3R	95000	95200	2	blue
351	chr3R	95200	95400	2	blue
352	chr3R	95400	95600	2	blue
353	chr3R	95600	95800	2	blue
354	chr3R	95800	96000	2	blue
355	chr3R	96000	96200	2	blue
356	chr3R	102800	103000	2	blue
357	chr3R	103000	103200	2	blue
358	chr3R	103200	103400	2	blue
359	chr3R	103400	103600	2	blue
360	chr3R	103600	103800	2	blue
361	chr3R	103800	104000	2	blue
362	chr3R	104000	104200	2	blue
363	chr3R	104200	104400	2	blue
364	chr3R	104400	104600	2	blue
365	chr3R	104800	105000	3	green
366	chr3R	105000	105200	3	green
367	chr3R	105200	105400	3	green
368	chr3R	105400	105600	3	green
369	chr3R	105600	105800	3	green
370	chr3R	105800	106000	3	green
371	chr3R	106000	106200	1	cyan
372	chr3R	106200	106400	1	cyan
373	chr3R	106400	106600	1	cyan
374	chr3R	106600	106800	1	cyan
375	chr3R	106800	107000	1	cyan
376	chr3R	107000	107200	1	cyan
377	chr3R	107200	107400	1	cyan
378	chr3R	107400	107600	1	cyan
379	chr3R	107600	107800	1	cyan
380	chr3R	107800	108000	1	cyan
381	chr3R	108000	108200	1	cyan
382	chr3R	108200	108400	1	cyan
383	chr3R	108400	108600	1	cyan
384	chr3R	108600	108800	3	green
385	chr3R	108800	109000	3	green
386	chr3R	109000	109200	3	green
387	chr3R	109200	109400	3	green
388	chr3R	109400	109600	3	green
389	chr3R	109600	109800	2	blue
390	chr3R	109800	110000	2	blue
391	chr3R	110000	110200	2	blue
392	chr3R	110200	110400	2	blue
393	chr3R	110400	110600	2	blue
394	chr3R	110600	110800	2	blue
395	chr3R	110800	111000	2	blue
396	chr3R	111000	111200	2	blue
397	chr3R	111200	111400	3	green
398	chr3R	111400	111600	3	green
399	chr3R	111600	111800	3	green
400	chr3R	111800	112000	3	green
401	chr3R	112000	112200	3	green
402	chr3R	112200	112400	3	green
403	chr3R	112400	112600	3	green
404	chr3R	112600	112800	3	green
405	chr3R	112800	113000	3	green
406	chr3R	113000	113200	3	green
407	chr3R	113200	113400	3	green
408	chr3R	113400	113600	3	green
409	chr3R	113600	113800	3	green
410	chr3R	113800	114000	3	green
411	chr3R	114000	114200	3	green
412	chr3R	114200	114400	3	green
413	chr3R	114400	114600	3	green
414	chr3R	114600	114800	3	green
415	chr3R	114800	115000	2	blue
416	chr3R	115000	115200	2	blue
417	chr3R	115200	115400	2	blue
418	chr3R	115400	115600	2	blue
419	chr3R	115600	115800	2	blue
420	chr3R	115800	116000	2	blue
421	chr3R	116000	116200	2	blue
422	chr3R	116200	116400	2	blue
423	chr3R	116400	116600	2	blue
424	chr3R	116600	116800	2	blue
425	chr3R	116800	117000	2	blue
426	chr3R	117000	117200	2	blue
427	chr3R	117200	117400	2	blue
428	chr3R	117400	117600	2	blue
429	chr3R	117600	117800	2	blue
430	chr3R	117800	118000	2	blue
431	chr3R	118000	118200	2	blue
432	chr3R	118200	118400	2	blue
433	chr3R	118400	118600	2	blue
434	chr3R	118600	118800	2	blue
435	chr3R	118800	119000	2	blue
436	chr3R	119000	119200	2	blue
437	chr3R	119200	119400	2	blue
438	chr3R	119400	119600	2	blue
439	chr3R	119600	119800	2	blue
440	chr3R	119800	120000	2	blue
441	chr3R	120000	120200	2	blue
442	chr3R	120200	120400	2	blue
443	chr3R	120400	120600	2	blue
444	chr3R	120600	120800	2	blue
445	chr3R	120800	121000	2	blue
446	chr3R	121000	121200	2	blue
447	chr3R	121200	121400	2	blue
448	chr3R	121400	121600	2	blue
449	chr3R	121600	121800	2	blue
450	chr3R	121800	122000	3	green
451	chr3R	122000	122200	3	green
452	chr3R	122200	122400	3	green
453	chr3R	122400	122600	3	green
454	chr3R	122600	122800	3	green
455	chr3R	122800	123000	3	green
456	chr3R	123000	123200	3	green
457	chr3R	123200	123400	3	green
458	chr3R	123400	123600	3	green
459	chr3R	123600	123800	3	green
460	chr3R	123800	124000	3	green
461	chr3R	124000	124200	3	green
462	chr3R	124200	124400	3	green
463	chr3R	124400	124600	3	green
464	chr3R	124600	124800	3	green
465	chr3R	124800	125000	3	green
466	chr3R	125000	125200	3	green
467	chr3R	125200	125400	3	green
468	chr3R	125400	125600	3	green
469	chr3R	125600	125800	3	green
470	chr3R	125800	126000	3	green
471	chr3R	126000	126200	3	green
472	chr3R	126200	126400	3	green
473	chr3R	126400	126600	3	green
474	chr3R	126600	126800	3	green
475	chr3R	126800	127000	3	green
476	chr3R	127000	127200	3	green
477	chr3R	127200	127400	3	green
478	chr3R	127400	127600	3	green
479	chr3R	127600	127800	3	green
480	chr3R	127800	128000	3	green
481	chr3R	128000	128200	3	green
482	chr3R	128200	128400	3	green
483	chr3R	128400	128600	3	green
484	chr3R	128600	128800	3	green
485	chr3R	128800	129000	3	green
486	chr3R	129000	129200	4	magenta
487	chr3R	129200	129400	4	magenta
488	chr3R	129400	129600	4	magenta
489	chr3R	129600	129800	4	magenta
490	chr3R	129800	130000	3	green
491	chr3R	130000	130200	3	green
492	chr3R	130200	130400	3	green
493	chr3R	130400	130600	3	green
494	chr3R	130600	130800	3	green
495	chr3R	130800	131000	3	green
496	chr3R	131000	131200	3	green
497	chr3R	131200	131400	3	green
498	chr3R	131400	131600	3	green
499	chr3R	131600	131800	3	green
500	chr3R	131800	132000	3	green
501	chr3R	132000	132200	3	green
502	chr3R	132200	132400	3	green
503	chr3R	132800	133000	1	cyan
504	chr3R	133000	133200	1	cyan
505	chr3R	133200	133400	1	cyan
506	chr3R	133400	133600	1	cyan
507	chr3R	133600	133800	1	cyan
508	chr3R	133800	134000	1	cyan
509	chr3R	134000	134200	1	cyan
510	chr3R	134200	134400	1	cyan
511	chr3R	134400	134600	2	blue
512	chr3R	134600	134800	2	blue
513	chr3R	134800	135000	2	blue
514	chr3R	135000	135200	2	blue
515	chr3R	135200	135400	2	blue
516	chr3R	135400	135600	2	blue
517	chr3R	135600	135800	2	blue
518	chr3R	135800	136000	2	blue
519	chr3R	136000	136200	1	cyan
520	chr3R	136200	136400	1	cyan
521	chr3R	136400	136600	1	cyan
522	chr3R	136600	136800	1	cyan
523	chr3R	136800	137000	1	cyan
524	chr3R	137000	137200	1	cyan
525	chr3R	137200	137400	1	cyan
526	chr3R	137400	137600	1	cyan
527	chr3R	137600	137800	1	cyan
528	chr3R	137800	138000	2	blue
529	chr3R	138000	138200	2	blue
530	chr3R	138200	138400	2	blue
531	chr3R	138400	138600	2	blue
532	chr3R	138600	138800	2	blue
533	chr3R	138800	139000	2	blue
534	chr3R	139000	139200	2	blue
535	chr3R	139200	139400	2	blue
536	chr3R	139400	139600	2	blue
537	chr3R	139600	139800	2	blue
538	chr3R	139800	140000	2	blue
539	chr3R	140000	140200	2	blue
540	chr3R	140200	140400	2	blue
541	chr3R	140400	140600	2	blue
542	chr3R	140600	140800	2	blue
543	chr3R	140800	141000	2	blue
544	chr3R	141000	141200	2	blue
545	chr3R	141200	141400	2	blue
546	chr3R	141400	141600	2	blue
547	chr3R	141600	141800	2	blue
548	chr3R	141800	142000	2	blue
549	chr3R	142000	142200	2	blue
550	chr3R	142200	142400	2	blue
551	chr3R	142400	142600	2	blue
552	chr3R	142600	142800	2	blue
553	chr3R	142800	143000	2	blue
554	chr3R	143000	143200	2	blue
555	chr3R	143200	143400	2	blue
556	chr3R	143400	143600	2	blue
557	chr3R	143600	143800	2	blue
558	chr3R	143800	144000	2	blue
559	chr3R	144000	144200	2	blue
560	chr3R	144200	144400	1	cyan
561	chr3R	144400	144600	1	cyan
562	chr3R	144600	144800	1	cyan
563	chr3R	144800	145000	1	cyan
564	chr3R	145000	145200	1	cyan
565	chr3R	145200	145400	1	cyan
566	chr3R	145400	145600	1	cyan
567	chr3R	145600	145800	1	cyan
568	chr3R	145800	146000	1	cyan
569	chr3R	146000	146200	1	cyan
570	chr3R	146200	146400	1	cyan
571	chr3R	146400	146600	1	cyan
572	chr3R	146600	146800	2	blue
573	chr3R	146800	147000	2	blue
574	chr3R	147000	147200	2	blue
575	chr3R	147200	147400	2	blue
576	chr3R	147400	147600	2	blue
577	chr3R	147600	147800	2	blue
578	chr3R	147800	148000	2	blue
579	chr3R	148000	148200	2	blue
580	chr3R	148200	148400	2	blue
581	chr3R	148400	148600	2	blue
582	chr3R	148600	148800	2	blue
583	chr3R	148800	149000	2	blue
584	chr3R	149000	149200	2	blue
585	chr3R	149200	149400	2	blue
586	chr3R	149400	149600	2	blue
587	chr3R	149600	149800	2	blue
588	chr3R	149800	150000	2	blue
589	chr3R	150000	150200	2	blue
590	chr3R	150200	150400	2	blue
591	chr3R	150400	150600	2	blue
592	chr3R	150600	150800	2	blue
593	chr3R	150800	151000	2	blue
594	chr3R	151000	151200	2	blue
595	chr3R	151200	151400	2	blue
596	chr3R	151400	151600	2	blue
597	chr3R	151600	151800	2	blue
598	chr3R	151800	152000	2	blue
599	chr3R	152000	152200	2	blue
600	chr3R	152200	152400	2	blue
601	chr3R	152400	152600	2	blue
602	chr3R	152800	153000	2	blue
603	chr3R	153000	153200	2	blue
604	chr3R	153200	153400	2	blue
605	chr3R	153400	153600	2	blue
606	chr3R	153600	153800	2	blue
607	chr3R	153800	154000	2	blue
608	chr3R	154000	154200	2	blue
609	chr3R	154200	154400	2	blue
610	chr3R	154400	154600	2	blue
611	chr3R	154600	154800	2	blue
612	chr3R	154800	155000	2	blue
613	chr3R	155000	155200	2	blue
614	chr3R	155200	155400	2	blue
615	chr3R	155400	155600	2	blue
616	chr3R	155600	155800	2	blue
617	chr3R	155800	156000	2	blue
618	chr3R	156000	156200	2	blue
619	chr3R	156600	156800	2	blue
620	chr3R	156800	157000	2	blue
621	chr3R	157000	157200	2	blue
622	chr3R	157200	157400	2	blue
623	chr3R	157400	157600	2	blue
624	chr3R	157600	157800	2	blue
625	chr3R	157800	158000	2	blue
626	chr3R	158000	158200	2	blue
627	chr3R	158200	158400	2	blue
628	chr3R	158400	158600	2	blue
629	chr3R	158600	158800	2	blue
630	chr3R	158800	159000	2	blue
631	chr3R	159000	159200	2	blue
632	chr3R	159200	159400	1	cyan
633	chr3R	159400	159600	1	cyan
634	chr3R	159600	159800	1	cyan
635	chr3R	159800	160000	1	cyan
636	chr3R	160000	160200	1	cyan
637	chr3R	160400	160600	1	cyan
638	chr3R	160600	160800	1	cyan
639	chr3R	160800	161000	2	blue
640	chr3R	161000	161200	2	blue
641	chr3R	161200	161400	2	blue
642	chr3R	161400	161600	2	blue
643	chr3R	161600	161800	2	blue
644	chr3R	161800	162000	2	blue
645	chr3R	162000	162200	2	blue
646	chr3R	162200	162400	2	blue
647	chr3R	162400	162600	2	blue
648	chr3R	162600	162800	2	blue
649	chr3R	162800	163000	1	cyan
650	chr3R	163000	163200	1	cyan
651	chr3R	163200	163400	1	cyan
652	chr3R	163400	163600	1	cyan
653	chr3R	163600	163800	1	cyan
654	chr3R	163800	164000	1	cyan
655	chr3R	164000	164200	2	blue
656	chr3R	164200	164400	2	blue
657	chr3R	164400	164600	2	blue
658	chr3R	164600	164800	2	blue
659	chr3R	164800	165000	2	blue
660	chr3R	165000	165200	2	blue
661	chr3R	165200	165400	2	blue
662	chr3R	165400	165600	2	blue
663	chr3R	165600	165800	2	blue
664	chr3R	165800	166000	2	blue
665	chr3R	166000	166200	2	blue
666	chr3R	166200	166400	2	blue
667	chr3R	166400	166600	2	blue
668	chr3R	166600	166800	2	blue
669	chr3R	166800	167000	3	green
670	chr3R	167000	167200	3	green
671	chr3R	167200	167400	3	green
672	chr3R	167400	167600	4	magenta
673	chr3R	167600	167800	4	magenta
674	chr3R	167800	168000	4	magenta
675	chr3R	168000	168200	4	magenta
676	chr3R	168200	168400	4	magenta
677	chr3R	168400	168600	4	magenta
678	chr3R	168600	168800	4	magenta
679	chr3R	169200	169400	4	magenta
680	chr3R	169400	169600	4	magenta
681	chr3R	169600	169800	4	magenta
682	chr3R	169800	170000	4	magenta
683	chr3R	170000	170200	4	magenta
684	chr3R	170200	170400	4	magenta
685	chr3R	170400	170600	4	magenta
686	chr3R	170600	170800	4	magenta
687	chr3R	170800	171000	4	magenta
688	chr3R	171000	171200	4	magenta
689	chr3R	171200	171400	4	magenta
690	chr3R	171400	171600	3	green
691	chr3R	171600	171800	3	green
692	chr3R	171800	172000	3	green
693	chr3R	172000	172200	3	green
694	chr3R	172200	172400	3	green
695	chr3R	172400	172600	3	green
696	chr3R	172600	172800	3	green
697	chr3R	172800	173000	3	green
698	chr3R	173000	173200	3	green
699	chr3R	173200	173400	3	green
700	chr3R	173400	173600	4	magenta
701	chr3R	173600	173800	4	magenta
702	chr3R	173800	174000	4	magenta
703	chr3R	174000	174200	4	magenta
704	chr3R	174200	174400	4	magenta
705	chr3R	174400	174600	4	magenta
706	chr3R	174600	174800	4	magenta
707	chr3R	174800	175000	4	magenta
708	chr3R	175000	175200	4	magenta
709	chr3R	175200	175400	4	magenta
710	chr3R	175400	175600	4	magenta
711	chr3R	175600	175800	4	magenta
712	chr3R	175800	176000	4	magenta
713	chr3R	176000	176200	4	magenta
714	chr3R	176200	176400	4	magenta
715	chr3R	176400	176600	4	magenta
716	chr3R	176600	176800	4	magenta
717	chr3R	177200	177400	4	magenta
718	chr3R	177400	177600	4	magenta
719	chr3R	177600	177800	4	magenta
720	chr3R	177800	178000	4	magenta
721	chr3R	178000	178200	4	magenta
722	chr3R	178200	178400	4	magenta
723	chr3R	178400	178600	4	magenta
724	chr3R	178600	178800	4	magenta
725	chr3R	178800	179000	4	magenta
726	chr3R	179000	179200	4	magenta
727	chr3R	179200	179400	4	magenta
728	chr3R	179400	179600	4	magenta
729	chr3R	179600	179800	4	magenta
730	chr3R	179800	180000	4	magenta
731	chr3R	180000	180200	4	magenta
732	chr3R	180200	180400	4	magenta
733	chr3R	180400	180600	4	magenta
734	chr3R	180600	180800	4	magenta
735	chr3R	180800	181000	4	magenta
736	chr3R	181000	181200	4	magenta
737	chr3R	181200	181400	4	magenta
738	chr3R	181400	181600	4	magenta
739	chr3R	181800	182000	4	magenta
740	chr3R	182000	182200	4	magenta
741	chr3R	182400	182600	4	magenta
742	chr3R	182800	183000	4	magenta
743	chr3R	183000	183200	4	magenta
744	chr3R	183200	183400	4	magenta
745	chr3R	184200	184400	3	green
746	chr3R	184400	184600	3	green
747	chr3R	184600	184800	3	green
748	chr3R	184800	185000	3	green
749	chr3R	185000	185200	3	green
750	chr3R	185200	185400	3	green
751	chr3R	185400	185600	1	cyan
752	chr3R	185600	185800	1	cyan
753	chr3R	185800	186000	1	cyan
754	chr3R	186000	186200	1	cyan
755	chr3R	186200	186400	1	cyan
756	chr3R	186400	186600	1	cyan
757	chr3R	186600	186800	1	cyan
758	chr3R	186800	187000	1	cyan
759	chr3R	187000	187200	1	cyan
760	chr3R	187200	187400	3	green
761	chr3R	187400	187600	3	green
762	chr3R	187600	187800	3	green
763	chr3R	188000	188200	4	magenta
764	chr3R	188200	188400	4	magenta
765	chr3R	188400	188600	4	magenta
766	chr3R	188600	188800	4	magenta
767	chr3R	188800	189000	3	green
768	chr3R	189000	189200	3	green
769	chr3R	189200	189400	3	green
770	chr3R	189400	189600	3	green
771	chr3R	189600	189800	3	green
772	chr3R	189800	190000	3	green
773	chr3R	190000	190200	3	green
774	chr3R	190200	190400	3	green
775	chr3R	190400	190600	3	green
776	chr3R	190600	190800	3	green
777	chr3R	190800	191000	3	green
778	chr3R	191000	191200	3	green
779	chr3R	191200	191400	3	green
780	chr3R	191400	191600	3	green
781	chr3R	191600	191800	3	green
782	chr3R	191800	192000	3	green
783	chr3R	192000	192200	3	green
784	chr3R	192200	192400	3	green
785	chr3R	192400	192600	3	green
786	chr3R	200800	201000	3	green
787	chr3R	201000	201200	3	green
788	chr3R	201200	201400	3	green
789	chr3R	201400	201600	3	green
790	chr3R	201600	201800	3	green
791	chr3R	201800	202000	3	green
792	chr3R	202000	202200	3	green
793	chr3R	202200	202400	3	green
794	chr3R	202400	202600	3	green
795	chr3R	202600	202800	3	green
796	chr3R	202800	203000	3	green
797	chr3R	203000	203200	3	green
798	chr3R	203200	203400	3	green
799	chr3R	203400	203600	3	green
800	chr3R	203600	203800	3	green
801	chr3R	204200	204400	1	cyan
802	chr3R	204400	204600	1	cyan
803	chr3R	204600	204800	1	cyan
804	chr3R	204800	205000	1	cyan
805	chr3R	205000	205200	1	cyan
806	chr3R	205200	205400	1	cyan
807	chr3R	205400	205600	1	cyan
808	chr3R	205600	205800	1	cyan
809	chr3R	205800	206000	1	cyan
810	chr3R	206000	206200	1	cyan
811	chr3R	206200	206400	1	cyan
812	chr3R	206400	206600	1	cyan
813	chr3R	206600	206800	1	cyan
814	chr3R	206800	207000	1	cyan
815	chr3R	207000	207200	1	cyan
816	chr3R	207200	207400	1	cyan
817	chr3R	207400	207600	1	cyan
818	chr3R	207600	207800	1	cyan
819	chr3R	207800	208000	2	blue
820	chr3R	208000	208200	2	blue
821	chr3R	208200	208400	2	blue
822	chr3R	208400	208600	2	blue
823	chr3R	208600	208800	2	blue
824	chr3R	208800	209000	2	blue
825	chr3R	209000	209200	2	blue
826	chr3R	209200	209400	2	blue
827	chr3R	209400	209600	2	blue
828	chr3R	209600	209800	2	blue
829	chr3R	209800	210000	2	blue
830	chr3R	210000	210200	2	blue
831	chr3R	210200	210400	2	blue
832	chr3R	210400	210600	2	blue
833	chr3R	210600	210800	2	blue
834	chr3R	210800	211000	2	blue
835	chr3R	211000	211200	2	blue
836	chr3R	211200	211400	2	blue
837	chr3R	211400	211600	2	blue
838	chr3R	211600	211800	2	blue
839	chr3R	211800	212000	2	blue
840	chr3R	212000	212200	2	blue
841	chr3R	212200	212400	2	blue
842	chr3R	212400	212600	1	cyan
843	chr3R	212600	212800	1	cyan
844	chr3R	212800	213000	1	cyan
845	chr3R	213000	213200	1	cyan
846	chr3R	213200	213400	1	cyan
847	chr3R	213400	213600	1	cyan
848	chr3R	213600	213800	1	cyan
849	chr3R	213800	214000	1	cyan
850	chr3R	214000	214200	1	cyan
851	chr3R	214200	214400	1	cyan
852	chr3R	214400	214600	1	cyan
853	chr3R	214600	214800	1	cyan
854	chr3R	214800	215000	1	cyan
855	chr3R	215000	215200	1	cyan
856	chr3R	215200	215400	1	cyan
857	chr3R	215400	215600	1	cyan
858	chr3R	215600	215800	1	cyan
859	chr3R	215800	216000	1	cyan
860	chr3R	216000	216200	1	cyan
861	chr3R	216200	216400	1	cyan
862	chr3R	216400	216600	1	cyan
863	chr3R	216600	216800	1	cyan
864	chr3R	216800	217000	2	blue
865	chr3R	217000	217200	2	blue
866	chr3R	217200	217400	2	blue
867	chr3R	217400	217600	2	blue
868	chr3R	217600	217800	2	blue
869	chr3R	217800	218000	2	blue
870	chr3R	218000	218200	2	blue
871	chr3R	218200	218400	2	blue
872	chr3R	218400	218600	2	blue
873	chr3R	218600	218800	2	blue
874	chr3R	218800	219000	2	blue
875	chr3R	219000	219200	1	cyan
876	chr3R	219200	219400	1	cyan
877	chr3R	219400	219600	1	cyan
878	chr3R	219600	219800	1	cyan
879	chr3R	219800	220000	1	cyan
880	chr3R	220000	220200	1	cyan
881	chr3R	220200	220400	1	cyan
882	chr3R	220400	220600	1	cyan
883	chr3R	220600	220800	1	cyan
884	chr3R	220800	221000	1	cyan
885	chr3R	221000	221200	1	cyan
886	chr3R	221200	221400	1	cyan
887	chr3R	221400	221600	1	cyan
888	chr3R	221600	221800	1	cyan
889	chr3R	221800	222000	1	cyan
890	chr3R	222000	222200	2	blue
891	chr3R	222200	222400	2	blue
892	chr3R	222400	222600	2	blue
893	chr3R	222600	222800	2	blue
894	chr3R	222800	223000	2	blue
895	chr3R	223000	223200	1	cyan
896	chr3R	223200	223400	1	cyan
897	chr3R	223400	223600	1	cyan
898	chr3R	223600	223800	1	cyan
899	chr3R	223800	224000	1	cyan
900	chr3R	224000	224200	1	cyan
901	chr3R	224200	224400	1	cyan
902	chr3R	224400	224600	1	cyan
903	chr3R	224600	224800	1	cyan
904	chr3R	224800	225000	1	cyan
905	chr3R	225000	225200	1	cyan
906	chr3R	225200	225400	1	cyan
907	chr3R	225400	225600	1	cyan
908	chr3R	225600	225800	1	cyan
909	chr3R	225800	226000	1	cyan
910	chr3R	226000	226200	1	cyan
911	chr3R	226200	226400	1	cyan
912	chr3R	226400	226600	1	cyan
913	chr3R	226600	226800	1	cyan
914	chr3R	226800	227000	1	cyan
915	chr3R	227000	227200	1	cyan
916	chr3R	227200	227400	1	cyan
917	chr3R	227400	227600	1	cyan
918	chr3R	227600	227800	1	cyan
919	chr3R	228200	228400	1	cyan
920	chr3R	228400	228600	1	cyan
921	chr3R	228600	228800	1	cyan
922	chr3R	228800	229000	1	cyan
923	chr3R	229000	229200	1	cyan
924	chr3R	229200	229400	1	cyan
925	chr3R	229400	229600	1	cyan
926	chr3R	229600	229800	1	cyan
927	chr3R	229800	230000	1	cyan
928	chr3R	230000	230200	1	cyan
929	chr3R	230200	230400	2	blue
930	chr3R	230400	230600	2	blue
931	chr3R	230600	230800	2	blue
932	chr3R	230800	231000	2	blue
933	chr3R	231000	231200	2	blue
934	chr3R	231200	231400	2	blue
935	chr3R	231400	231600	2	blue
936	chr3R	231600	231800	2	blue
937	chr3R	231800	232000	2	blue
938	chr3R	232000	232200	2	blue
939	chr3R	232200	232400	2	blue
940	chr3R	232400	232600	2	blue
941	chr3R	232600	232800	2	blue
942	chr3R	232800	233000	2	blue
943	chr3R	233000	233200	2	blue
944	chr3R	233200	233400	2	blue
945	chr3R	233400	233600	2	blue
946	chr3R	233600	233800	2	blue
947	chr3R	233800	234000	2	blue
948	chr3R	234000	234200	2	blue
949	chr3R	238400	238600	2	blue
950	chr3R	238600	238800	2	blue
951	chr3R	238800	239000	2	blue
952	chr3R	239000	239200	3	green
953	chr3R	239200	239400	3	green
954	chr3R	239400	239600	3	green
955	chr3R	239600	239800	3	green
956	chr3R	240000	240200	2	blue
957	chr3R	240200	240400	2	blue
958	chr3R	240400	240600	2	blue
959	chr3R	240600	240800	2	blue
960	chr3R	240800	241000	2	blue
961	chr3R	241000	241200	2	blue
962	chr3R	241200	241400	3	green
963	chr3R	241400	241600	3	green
964	chr3R	241600	241800	3	green
965	chr3R	241800	242000	3	green
966	chr3R	242000	242200	3	green
967	chr3R	242200	242400	3	green
968	chr3R	242400	242600	3	green
969	chr3R	242600	242800	3	green
970	chr3R	242800	243000	3	green
971	chr3R	243000	243200	3	green
972	chr3R	243200	243400	3	green
973	chr3R	243800	244000	2	blue
974	chr3R	244000	244200	2	blue
975	chr3R	244200	244400	2	blue
976	chr3R	244400	244600	2	blue
977	chr3R	244600	244800	2	blue
978	chr3R	244800	245000	2	blue
979	chr3R	245000	245200	2	blue
980	chr3R	245200	245400	2	blue
981	chr3R	245400	245600	2	blue
982	chr3R	245600	245800	2	blue
983	chr3R	245800	246000	2	blue
984	chr3R	246000	246200	2	blue
985	chr3R	246200	246400	2	blue
986	chr3R	246400	246600	2	blue
987	chr3R	246600	246800	2	blue
988	chr3R	246800	247000	2	blue
989	chr3R	247200	247400	2	blue
990	chr3R	247400	247600	2	blue
991	chr3R	247600	247800	2	blue
992	chr3R	247800	248000	2	blue
993	chr3R	248000	248200	2	blue
994	chr3R	248200	248400	2	blue
995	chr3R	248400	248600	2	blue
996	chr3R	248600	248800	2	blue
997	chr3R	248800	249000	2	blue
998	chr3R	249000	249200	2	blue
999	chr3R	249200	249400	2	blue
1000	chr3R	249400	249600	2	blue
1001	chr3R	249600	249800	2	blue
1002	chr3R	249800	250000	2	blue
1003	chr3R	250000	250200	2	blue
1004	chr3R	250200	250400	2	blue
1005	chr3R	250400	250600	2	blue
1006	chr3R	250600	250800	2	blue
1007	chr3R	250800	251000	2	blue
1008	chr3R	251000	251200	2	blue
1009	chr3R	251200	251400	2	blue
1010	chr3R	251400	251600	2	blue
1011	chr3R	251600	251800	2	blue
1012	chr3R	251800	252000	2	blue
1013	chr3R	252000	252200	2	blue
1014	chr3R	252200	252400	2	blue
1015	chr3R	252400	252600	2	blue
1016	chr3R	252600	252800	2	blue
1017	chr3R	252800	253000	2	blue
1018	chr3R	253000	253200	2	blue
1019	chr3R	253200	253400	2	blue
1020	chr3R	253400	253600	2	blue
1021	chr3R	253600	253800	2	blue
1022	chr3R	253800	254000	2	blue
1023	chr3R	254000	254200	1	cyan
1024	chr3R	254200	254400	1	cyan
1025	chr3R	254400	254600	1	cyan
1026	chr3R	254600	254800	1	cyan
1027	chr3R	254800	255000	1	cyan
1028	chr3R	255000	255200	1	cyan
1029	chr3R	255200	255400	1	cyan
1030	chr3R	255400	255600	1	cyan
1031	chr3R	255600	255800	1	cyan
1032	chr3R	255800	256000	1	cyan
1033	chr3R	256000	256200	1	cyan
1034	chr3R	256200	256400	1	cyan
1035	chr3R	256400	256600	1	cyan
1036	chr3R	256600	256800	2	blue
1037	chr3R	256800	257000	2	blue
1038	chr3R	257000	257200	2	blue
1039	chr3R	257200	257400	2	blue
1040	chr3R	257400	257600	2	blue
1041	chr3R	257600	257800	2	blue
1042	chr3R	257800	258000	2	blue
1043	chr3R	258000	258200	2	blue
1044	chr3R	258200	258400	2	blue
1045	chr3R	258400	258600	2	blue
1046	chr3R	258600	258800	2	blue
1047	chr3R	258800	259000	1	cyan
1048	chr3R	259000	259200	1	cyan
1049	chr3R	259200	259400	1	cyan
1050	chr3R	259400	259600	1	cyan
1051	chr3R	259600	259800	1	cyan
1052	chr3R	259800	260000	1	cyan
1053	chr3R	260000	260200	1	cyan
1054	chr3R	260200	260400	1	cyan
1055	chr3R	260400	260600	1	cyan
1056	chr3R	260600	260800	2	blue
1057	chr3R	260800	261000	2	blue
1058	chr3R	261000	261200	2	blue
1059	chr3R	261200	261400	2	blue
1060	chr3R	261400	261600	2	blue
1061	chr3R	261600	261800	2	blue
1062	chr3R	261800	262000	2	blue
1063	chr3R	262000	262200	2	blue
1064	chr3R	262200	262400	1	cyan
1065	chr3R	262400	262600	1	cyan
1066	chr3R	262600	262800	1	cyan
1067	chr3R	262800	263000	1	cyan
1068	chr3R	263000	263200	1	cyan
1069	chr3R	263200	263400	1	cyan
1070	chr3R	263400	263600	1	cyan
1071	chr3R	263600	263800	1	cyan
1072	chr3R	263800	264000	2	blue
1073	chr3R	264000	264200	2	blue
1074	chr3R	264200	264400	2	blue
1075	chr3R	264400	264600	2	blue
1076	chr3R	264600	264800	2	blue
1077	chr3R	264800	265000	2	blue
1078	chr3R	265000	265200	2	blue
1079	chr3R	265200	265400	2	blue
1080	chr3R	265400	265600	2	blue
1081	chr3R	265600	265800	2	blue
1082	chr3R	265800	266000	2	blue
1083	chr3R	266000	266200	2	blue
1084	chr3R	266200	266400	2	blue
1085	chr3R	266400	266600	2	blue
1086	chr3R	266600	266800	2	blue
1087	chr3R	266800	267000	2	blue
1088	chr3R	267000	267200	2	blue
1089	chr3R	267200	267400	2	blue
1090	chr3R	267400	267600	2	blue
1091	chr3R	267600	267800	2	blue
1092	chr3R	267800	268000	2	blue
1093	chr3R	268000	268200	2	blue
1094	chr3R	268200	268400	2	blue
1095	chr3R	268400	268600	2	blue
1096	chr3R	268600	268800	2	blue
1097	chr3R	268800	269000	2	blue
1098	chr3R	269000	269200	2	blue
1099	chr3R	269200	269400	2	blue
1100	chr3R	269400	269600	2	blue
1101	chr3R	269600	269800	2	blue
1102	chr3R	269800	270000	2	blue
1103	chr3R	270000	270200	2	blue
1104	chr3R	270200	270400	2	blue
1105	chr3R	270400	270600	2	blue
1106	chr3R	270600	270800	2	blue
1107	chr3R	270800	271000	2	blue
1108	chr3R	271000	271200	2	blue
1109	chr3R	271200	271400	2	blue
1110	chr3R	271400	271600	2	blue
1111	chr3R	271600	271800	2	blue
1112	chr3R	271800	272000	2	blue
1113	chr3R	272000	272200	2	blue
1114	chr3R	272200	272400	2	blue
1115	chr3R	272400	272600	2	blue
1116	chr3R	272600	272800	2	blue
1117	chr3R	272800	273000	2	blue
1118	chr3R	273000	273200	2	blue
1119	chr3R	273200	273400	2	blue
1120	chr3R	273400	273600	2	blue
1121	chr3R	273600	273800	2	blue
1122	chr3R	273800	274000	3	green
1123	chr3R	274000	274200	3	green
1124	chr3R	274200	274400	3	green
1125	chr3R	274400	274600	3	green
1126	chr3R	274600	274800	3	green
1127	chr3R	274800	275000	3	green
1128	chr3R	275000	275200	3	green
1129	chr3R	275200	275400	3	green
1130	chr3R	275400	275600	3	green
1131	chr3R	275600	275800	3	green
1132	chr3R	275800	276000	3	green
1133	chr3R	276000	276200	3	green
1134	chr3R	276200	276400	3	green
1135	chr3R	276400	276600	1	cyan
1136	chr3R	276600	276800	1	cyan
1137	chr3R	276800	277000	1	cyan
1138	chr3R	277000	277200	1	cyan
1139	chr3R	277200	277400	1	cyan
1140	chr3R	277400	277600	1	cyan
1141	chr3R	277600	277800	1	cyan
1142	chr3R	277800	278000	1	cyan
1143	chr3R	278000	278200	1	cyan
1144	chr3R	278200	278400	1	cyan
1145	chr3R	278400	278600	1	cyan
1146	chr3R	278600	278800	1	cyan
1147	chr3R	278800	279000	1	cyan
1148	chr3R	279000	279200	1	cyan
1149	chr3R	279200	279400	1	cyan
1150	chr3R	279400	279600	1	cyan
1151	chr3R	279600	279800	1	cyan
1152	chr3R	279800	280000	1	cyan
1153	chr3R	280000	280200	3	green
1154	chr3R	280200	280400	3	green
1155	chr3R	280400	280600	3	green
1156	chr3R	280600	280800	3	green
1157	chr3R	280800	281000	3	green
1158	chr3R	281000	281200	3	green
1159	chr3R	281200	281400	3	green
1160	chr3R	281400	281600	3	green
1161	chr3R	281600	281800	3	green
1162	chr3R	281800	282000	3	green
1163	chr3R	282000	282200	3	green
1164	chr3R	282200	282400	3	green
1165	chr3R	282400	282600	3	green
1166	chr3R	282600	282800	3	green
1167	chr3R	282800	283000	3	green
1168	chr3R	283000	283200	3	green
1169	chr3R	283200	283400	3	green
1170	chr3R	283400	283600	3	green
1171	chr3R	283600	283800	3	green
1172	chr3R	283800	284000	3	green
1173	chr3R	284000	284200	3	green
1174	chr3R	284200	284400	3	green
1175	chr3R	284400	284600	3	green
1176	chr3R	284600	284800	3	green
1177	chr3R	284800	285000	3	green
1178	chr3R	285000	285200	3	green
1179	chr3R	285200	285400	3	green
1180	chr3R	285400	285600	3	green
1181	chr3R	285600	285800	3	green
1182	chr3R	285800	286000	3	green
1183	chr3R	286000	286200	3	green
1184	chr3R	286200	286400	3	green
1185	chr3R	286400	286600	3	green
1186	chr3R	286600	286800	3	green
1187	chr3R	286800	287000	3	green
1188	chr3R	287000	287200	3	green
1189	chr3R	287200	287400	3	green
1190	chr3R	287400	287600	1	cyan
1191	chr3R	287600	287800	1	cyan
1192	chr3R	287800	288000	1	cyan
1193	chr3R	288000	288200	1	cyan
1194	chr3R	288200	288400	1	cyan
1195	chr3R	288400	288600	1	cyan
1196	chr3R	288600	288800	1	cyan
1197	chr3R	288800	289000	1	cyan
1198	chr3R	289000	289200	1	cyan
1199	chr3R	289200	289400	2	blue
1200	chr3R	289400	289600	2	blue
1201	chr3R	289600	289800	2	blue
1202	chr3R	289800	290000	2	blue
1203	chr3R	290000	290200	2	blue
1204	chr3R	290200	290400	2	blue
1205	chr3R	290400	290600	2	blue
1206	chr3R	290600	290800	2	blue
1207	chr3R	290800	291000	2	blue
1208	chr3R	291000	291200	2	blue
1209	chr3R	291200	291400	2	blue
1210	chr3R	291400	291600	2	blue
1211	chr3R	291600	291800	2	blue
1212	chr3R	291800	292000	2	blue
1213	chr3R	292000	292200	2	blue
1214	chr3R	292200	292400	2	blue
1215	chr3R	292400	292600	2	blue
1216	chr3R	292600	292800	2	blue
1217	chr3R	292800	293000	2	blue
1218	chr3R	293000	293200	2	blue
1219	chr3R	293200	293400	2	blue
1220	chr3R	293400	293600	2	blue
1221	chr3R	293600	293800	2	blue
1222	chr3R	293800	294000	2	blue
1223	chr3R	294000	294200	2	blue
1224	chr3R	294200	294400	2	blue
1225	chr3R	294400	294600	2	blue
1226	chr3R	294600	294800	2	blue
1227	chr3R	294800	295000	2	blue
1228	chr3R	295000	295200	2	blue
1229	chr3R	295200	295400	2	blue
1230	chr3R	295400	295600	2	blue
1231	chr3R	295600	295800	2	blue
1232	chr3R	295800	296000	2	blue
1233	chr3R	296000	296200	2	blue
1234	chr3R	296200	296400	1	cyan
1235	chr3R	296400	296600	1	cyan
1236	chr3R	296600	296800	1	cyan
1237	chr3R	296800	297000	1	cyan
1238	chr3R	297000	297200	1	cyan
1239	chr3R	297200	297400	1	cyan
1240	chr3R	297400	297600	1	cyan
1241	chr3R	297600	297800	1	cyan
1242	chr3R	297800	298000	1	cyan
1243	chr3R	298000	298200	1	cyan
1244	chr3R	298200	298400	1	cyan
1245	chr3R	298400	298600	1	cyan
1246	chr3R	298600	298800	3	green
1247	chr3R	298800	299000	3	green
1248	chr3R	299000	299200	3	green
1249	chr3R	299200	299400	3	green
1250	chr3R	299400	299600	3	green
1251	chr3R	299600	299800	3	green
1252	chr3R	299800	300000	3	green
1253	chr3R	300000	300200	3	green
1254	chr3R	300200	300400	3	green
1255	chr3R	300400	300600	3	green
1256	chr3R	300600	300800	3	green
1257	chr3R	300800	301000	3	green
1258	chr3R	301000	301200	3	green
1259	chr3R	301200	301400	3	green
1260	chr3R	301400	301600	3	green
1261	chr3R	301600	301800	3	green
1262	chr3R	301800	302000	3	green
1263	chr3R	302000	302200	3	green
1264	chr3R	302200	302400	3	green
1265	chr3R	302400	302600	3	green
1266	chr3R	302600	302800	3	green
1267	chr3R	302800	303000	3	green
1268	chr3R	303000	303200	3	green
1269	chr3R	303200	303400	3	green
1270	chr3R	303400	303600	3	green
1271	chr3R	303600	303800	1	cyan
1272	chr3R	303800	304000	1	cyan
1273	chr3R	304000	304200	1	cyan
1274	chr3R	304200	304400	1	cyan
1275	chr3R	304400	304600	1	cyan
1276	chr3R	304600	304800	1	cyan
1277	chr3R	304800	305000	1	cyan
1278	chr3R	305000	305200	1	cyan
1279	chr3R	305200	305400	1	cyan
1280	chr3R	305400	305600	1	cyan
1281	chr3R	305800	306000	3	green
1282	chr3R	306000	306200	3	green
1283	chr3R	306200	306400	3	green
1284	chr3R	306400	306600	3	green
1285	chr3R	306600	306800	3	green
1286	chr3R	306800	307000	3	green
1287	chr3R	307000	307200	3	green
1288	chr3R	307200	307400	3	green
1289	chr3R	307400	307600	3	green
1290	chr3R	307600	307800	3	green
1291	chr3R	307800	308000	3	green
1292	chr3R	308000	308200	3	green
1293	chr3R	308200	308400	3	green
1294	chr3R	308400	308600	3	green
1295	chr3R	308600	308800	3	green
1296	chr3R	308800	309000	3	green
1297	chr3R	309000	309200	3	green
1298	chr3R	309200	309400	3	green
1299	chr3R	309400	309600	3	green
1300	chr3R	309600	309800	3	green
1301	chr3R	309800	310000	3	green
1302	chr3R	310000	310200	1	cyan
1303	chr3R	310200	310400	1	cyan
1304	chr3R	310400	310600	1	cyan
1305	chr3R	310600	310800	1	cyan
1306	chr3R	310800	311000	1	cyan
1307	chr3R	311000	311200	2	blue
1308	chr3R	311200	311400	2	blue
1309	chr3R	311400	311600	2	blue
1310	chr3R	311600	311800	2	blue
1311	chr3R	311800	312000	2	blue
1312	chr3R	312000	312200	2	blue
1313	chr3R	312200	312400	2	blue
1314	chr3R	312400	312600	2	blue
1315	chr3R	312600	312800	2	blue
1316	chr3R	312800	313000	2	blue
1317	chr3R	313000	313200	2	blue
1318	chr3R	313200	313400	2	blue
1319	chr3R	313400	313600	2	blue
1320	chr3R	313600	313800	2	blue
1321	chr3R	314800	315000	4	magenta
1322	chr3R	315000	315200	4	magenta
1323	chr3R	315200	315400	4	magenta
1324	chr3R	315400	315600	4	magenta
1325	chr3R	315600	315800	4	magenta
1326	chr3R	315800	316000	4	magenta
1327	chr3R	316000	316200	4	magenta
1328	chr3R	316200	316400	4	magenta
1329	chr3R	317200	317400	4	magenta
1330	chr3R	317400	317600	4	magenta
1331	chr3R	317600	317800	4	magenta
1332	chr3R	317800	318000	4	magenta
1333	chr3R	318000	318200	4	magenta
1334	chr3R	318200	318400	4	magenta
1335	chr3R	318400	318600	4	magenta
1336	chr3R	318600	318800	4	magenta
1337	chr3R	318800	319000	4	magenta
1338	chr3R	319000	319200	4	magenta
1339	chr3R	319200	319400	3	green
1340	chr3R	319400	319600	3	green
1341	chr3R	319600	319800	3	green
1342	chr3R	319800	320000	4	magenta
1343	chr3R	320000	320200	4	magenta
1344	chr3R	320200	320400	4	magenta
1345	chr3R	320400	320600	4	magenta
1346	chr3R	320600	320800	4	magenta
1347	chr3R	320800	321000	4	magenta
1348	chr3R	321000	321200	4	magenta
1349	chr3R	321200	321400	4	magenta
1350	chr3R	321400	321600	4	magenta
1351	chr3R	321600	321800	4	magenta
1352	chr3R	321800	322000	4	magenta
1353	chr3R	322000	322200	4	magenta
1354	chr3R	322200	322400	4	magenta
1355	chr3R	322400	322600	4	magenta
1356	chr3R	322600	322800	4	magenta
1357	chr3R	322800	323000	4	magenta
1358	chr3R	323000	323200	4	magenta
1359	chr3R	323200	323400	4	magenta
1360	chr3R	323400	323600	4	magenta
1361	chr3R	327200	327400	4	magenta
1362	chr3R	327400	327600	4	magenta
1363	chr3R	327600	327800	4	magenta
1364	chr3R	327800	328000	4	magenta
1365	chr3R	328000	328200	4	magenta
1366	chr3R	328200	328400	4	magenta
1367	chr3R	328400	328600	4	magenta
1368	chr3R	328600	328800	4	magenta
1369	chr3R	328800	329000	4	magenta
1370	chr3R	329000	329200	4	magenta
1371	chr3R	329200	329400	4	magenta
1372	chr3R	329400	329600	4	magenta
1373	chr3R	329600	329800	4	magenta
1374	chr3R	329800	330000	4	magenta
1375	chr3R	330200	330400	4	magenta
1376	chr3R	330400	330600	4	magenta
1377	chr3R	330600	330800	4	magenta
1378	chr3R	330800	331000	4	magenta
1379	chr3R	331000	331200	4	magenta
1380	chr3R	331200	331400	4	magenta
1381	chr3R	331400	331600	4	magenta
1382	chr3R	331600	331800	4	magenta
1383	chr3R	331800	332000	4	magenta
1384	chr3R	332000	332200	4	magenta
1385	chr3R	333600	333800	4	magenta
1386	chr3R	333800	334000	4	magenta
1387	chr3R	334000	334200	4	magenta
1388	chr3R	334200	334400	4	magenta
1389	chr3R	334400	334600	4	magenta
1390	chr3R	334600	334800	4	magenta
1391	chr3R	334800	335000	4	magenta
1392	chr3R	335000	335200	4	magenta
1393	chr3R	335200	335400	4	magenta
1394	chr3R	335400	335600	4	magenta
1395	chr3R	335600	335800	4	magenta
1396	chr3R	335800	336000	4	magenta
1397	chr3R	336000	336200	4	magenta
1398	chr3R	336200	336400	4	magenta
1399	chr3R	336400	336600	4	magenta
1400	chr3R	336600	336800	4	magenta
1401	chr3R	336800	337000	4	magenta
1402	chr3R	337000	337200	4	magenta
1403	chr3R	337200	337400	4	magenta
1404	chr3R	337400	337600	4	magenta
1405	chr3R	337800	338000	4	magenta
1406	chr3R	338000	338200	4	magenta
1407	chr3R	338200	338400	4	magenta
1408	chr3R	338400	338600	4	magenta
1409	chr3R	338600	338800	4	magenta
1410	chr3R	338800	339000	4	magenta
1411	chr3R	339000	339200	4	magenta
1412	chr3R	339200	339400	4	magenta
1413	chr3R	339400	339600	4	magenta
1414	chr3R	339600	339800	4	magenta
1415	chr3R	339800	340000	4	magenta
1416	chr3R	340000	340200	4	magenta
1417	chr3R	340200	340400	4	magenta
1418	chr3R	340400	340600	4	magenta
1419	chr3R	340600	340800	4	magenta
1420	chr3R	340800	341000	4	magenta
1421	chr3R	342400	342600	4	magenta
1422	chr3R	342600	342800	4	magenta
1423	chr3R	342800	343000	4	magenta
1424	chr3R	343000	343200	4	magenta
1425	chr3R	345400	345600	4	magenta
1426	chr3R	345600	345800	4	magenta
1427	chr3R	345800	346000	4	magenta
1428	chr3R	346000	346200	4	magenta
1429	chr3R	346200	346400	4	magenta
1430	chr3R	346400	346600	4	magenta
1431	chr3R	346600	346800	4	magenta
1432	chr3R	346800	347000	4	magenta
1433	chr3R	347000	347200	4	magenta
1434	chr3R	347200	347400	4	magenta
1435	chr3R	347400	347600	4	magenta
1436	chr3R	347600	347800	4	magenta
1437	chr3R	347800	348000	4	magenta
1438	chr3R	348000	348200	4	magenta
1439	chr3R	348200	348400	4	magenta
1440	chr3R	348400	348600	4	magenta
1441	chr3R	348600	348800	4	magenta
1442	chr3R	348800	349000	4	magenta
1443	chr3R	349000	349200	4	magenta
1444	chr3R	349200	349400	4	magenta
1445	chr3R	349800	350000	4	magenta
1446	chr3R	350000	350200	4	magenta
1447	chr3R	350200	350400	4	magenta
1448	chr3R	350400	350600	4	magenta
1449	chr3R	350600	350800	4	magenta
1450	chr3R	351400	351600	4	magenta
1451	chr3R	351600	351800	4	magenta
1452	chr3R	351800	352000	4	magenta
1453	chr3R	352000	352200	4	magenta
1454	chr3R	352200	352400	4	magenta
1455	chr3R	352400	352600	4	magenta
1456	chr3R	352600	352800	4	magenta
1457	chr3R	352800	353000	4	magenta
1458	chr3R	353000	353200	4	magenta
1459	chr3R	353200	353400	4	magenta
1460	chr3R	353400	353600	4	magenta
1461	chr3R	353600	353800	4	magenta
1462	chr3R	353800	354000	4	magenta
1463	chr3R	354000	354200	4	magenta
1464	chr3R	354200	354400	4	magenta
1465	chr3R	354400	354600	4	magenta
1466	chr3R	354600	354800	4	magenta
1467	chr3R	354800	355000	4	magenta
1468	chr3R	355000	355200	4	magenta
1469	chr3R	355200	355400	4	magenta
1470	chr3R	355400	355600	4	magenta
1471	chr3R	355600	355800	4	magenta
1472	chr3R	355800	356000	3	green
1473	chr3R	356000	356200	3	green
1474	chr3R	356200	356400	3	green
1475	chr3R	356400	356600	3	green
1476	chr3R	356600	356800	1	cyan
1477	chr3R	356800	357000	1	cyan
1478	chr3R	357000	357200	1	cyan
1479	chr3R	357400	357600	3	green
1480	chr3R	357600	357800	3	green
1481	chr3R	357800	358000	3	green
1482	chr3R	358000	358200	3	green
1483	chr3R	358200	358400	4	magenta
1484	chr3R	358400	358600	4	magenta
1485	chr3R	358600	358800	4	magenta
1486	chr3R	358800	359000	4	magenta
1487	chr3R	359000	359200	4	magenta
1488	chr3R	359200	359400	4	magenta
1489	chr3R	359400	359600	4	magenta
1490	chr3R	359600	359800	4	magenta
1491	chr3R	359800	360000	4	magenta
1492	chr3R	360000	360200	4	magenta
1493	chr3R	360200	360400	4	magenta
1494	chr3R	360400	360600	4	magenta
1495	chr3R	360600	360800	4	magenta
1496	chr3R	360800	361000	4	magenta
1497	chr3R	361000	361200	4	magenta
1498	chr3R	361200	361400	4	magenta
1499	chr3R	361400	361600	4	magenta
1500	chr3R	361600	361800	4	magenta
1501	chr3R	361800	362000	4	magenta
1502	chr3R	362000	362200	4	magenta
1503	chr3R	362200	362400	4	magenta
1504	chr3R	362400	362600	4	magenta
1505	chr3R	362600	362800	4	magenta
1506	chr3R	362800	363000	4	magenta
1507	chr3R	363000	363200	4	magenta
1508	chr3R	363200	363400	4	magenta
1509	chr3R	363400	363600	4	magenta
1510	chr3R	363600	363800	3	green
1511	chr3R	363800	364000	3	green
1512	chr3R	364000	364200	3	green
1513	chr3R	364200	364400	4	magenta
1514	chr3R	364400	364600	4	magenta
1515	chr3R	364600	364800	4	magenta
1516	chr3R	365800	366000	3	green
1517	chr3R	366000	366200	3	green
1518	chr3R	366200	366400	3	green
1519	chr3R	366400	366600	4	magenta
1520	chr3R	366600	366800	4	magenta
1521	chr3R	366800	367000	4	magenta
1522	chr3R	367000	367200	4	magenta
1523	chr3R	367200	367400	4	magenta
1524	chr3R	367400	367600	4	magenta
1525	chr3R	367600	367800	4	magenta
1526	chr3R	368000	368200	4	magenta
1527	chr3R	368200	368400	4	magenta
1528	chr3R	368400	368600	4	magenta
1529	chr3R	368600	368800	4	magenta
1530	chr3R	368800	369000	4	magenta
1531	chr3R	369000	369200	4	magenta
1532	chr3R	369200	369400	4	magenta
1533	chr3R	369400	369600	4	magenta
1534	chr3R	369600	369800	4	magenta
1535	chr3R	369800	370000	4	magenta
1536	chr3R	370000	370200	4	magenta
1537	chr3R	370200	370400	4	magenta
1538	chr3R	370400	370600	4	magenta
1539	chr3R	370600	370800	4	magenta
1540	chr3R	370800	371000	4	magenta
1541	chr3R	371000	371200	4	magenta
1542	chr3R	371200	371400	4	magenta
1543	chr3R	371400	371600	4	magenta
1544	chr3R	371600	371800	4	magenta
1545	chr3R	371800	372000	4	magenta
1546	chr3R	372000	372200	4	magenta
1547	chr3R	372200	372400	4	magenta
1548	chr3R	372400	372600	4	magenta
1549	chr3R	372600	372800	4	magenta
1550	chr3R	372800	373000	4	magenta
1551	chr3R	373000	373200	4	magenta
1552	chr3R	373200	373400	4	magenta
1553	chr3R	373400	373600	4	magenta
1554	chr3R	373600	373800	4	magenta
1555	chr3R	374000	374200	4	magenta
1556	chr3R	374200	374400	4	magenta
1557	chr3R	374400	374600	4	magenta
1558	chr3R	374600	374800	4	magenta
1559	chr3R	374800	375000	4	magenta
1560	chr3R	375000	375200	4	magenta
1561	chr3R	375200	375400	4	magenta
1562	chr3R	375400	375600	4	magenta
1563	chr3R	375600	375800	4	magenta
1564	chr3R	375800	376000	4	magenta
1565	chr3R	376000	376200	4	magenta
1566	chr3R	376200	376400	4	magenta
1567	chr3R	376400	376600	4	magenta
1568	chr3R	376600	376800	4	magenta
1569	chr3R	376800	377000	4	magenta
1570	chr3R	377000	377200	4	magenta
1571	chr3R	377200	377400	4	magenta
1572	chr3R	377400	377600	4	magenta
1573	chr3R	377600	377800	4	magenta
1574	chr3R	377800	378000	4	magenta
1575	chr3R	378000	378200	4	magenta
1576	chr3R	378200	378400	4	magenta
1577	chr3R	378400	378600	4	magenta
1578	chr3R	378600	378800	4	magenta
1579	chr3R	379000	379200	4	magenta
1580	chr3R	379200	379400	4	magenta
1581	chr3R	379400	379600	4	magenta
1582	chr3R	379600	379800	4	magenta
1583	chr3R	379800	380000	4	magenta
1584	chr3R	380000	380200	4	magenta
1585	chr3R	380200	380400	4	magenta
1586	chr3R	380400	380600	4	magenta
1587	chr3R	380600	380800	4	magenta
1588	chr3R	380800	381000	4	magenta
1589	chr3R	381000	381200	4	magenta
1590	chr3R	381200	381400	4	magenta
1591	chr3R	381800	382000	4	magenta
1592	chr3R	382000	382200	4	magenta
1593	chr3R	382200	382400	4	magenta
1594	chr3R	382400	382600	4	magenta
1595	chr3R	382600	382800	4	magenta
1596	chr3R	382800	383000	4	magenta
1597	chr3R	383000	383200	4	magenta
1598	chr3R	383200	383400	4	magenta
1599	chr3R	383400	383600	4	magenta
1600	chr3R	383600	383800	3	green
1601	chr3R	383800	384000	3	green
1602	chr3R	384000	384200	3	green
1603	chr3R	384200	384400	3	green
1604	chr3R	384400	384600	3	green
1605	chr3R	384600	384800	3	green
1606	chr3R	384800	385000	3	green
1607	chr3R	385000	385200	3	green
1608	chr3R	385200	385400	3	green
1609	chr3R	385400	385600	3	green
1610	chr3R	386400	386600	4	magenta
1611	chr3R	386600	386800	4	magenta
1612	chr3R	386800	387000	4	magenta
1613	chr3R	387000	387200	4	magenta
1614	chr3R	387200	387400	4	magenta
1615	chr3R	387400	387600	4	magenta
1616	chr3R	387600	387800	4	magenta
1617	chr3R	387800	388000	4	magenta
1618	chr3R	388000	388200	4	magenta
1619	chr3R	388200	388400	4	magenta
1620	chr3R	388400	388600	4	magenta
1621	chr3R	389400	389600	4	magenta
1622	chr3R	389600	389800	4	magenta
1623	chr3R	389800	390000	4	magenta
1624	chr3R	390000	390200	4	magenta
1625	chr3R	390200	390400	4	magenta
1626	chr3R	390400	390600	4	magenta
1627	chr3R	390600	390800	4	magenta
1628	chr3R	390800	391000	4	magenta
1629	chr3R	391000	391200	4	magenta
1630	chr3R	392800	393000	3	green
1631	chr3R	393000	393200	3	green
1632	chr3R	393200	393400	3	green
1633	chr3R	393400	393600	3	green
1634	chr3R	393600	393800	3	green
1635	chr3R	393800	394000	3	green
1636	chr3R	394000	394200	3	green
1637	chr3R	394200	394400	3	green
1638	chr3R	394400	394600	3	green
1639	chr3R	394600	394800	3	green
1640	chr3R	394800	395000	3	green
1641	chr3R	395000	395200	3	green
1642	chr3R	395200	395400	3	green
1643	chr3R	395400	395600	3	green
1644	chr3R	395600	395800	3	green
1645	chr3R	395800	396000	3	green
1646	chr3R	396000	396200	3	green
1647	chr3R	396200	396400	3	green
1648	chr3R	396400	396600	3	green
1649	chr3R	396800	397000	3	green
1650	chr3R	397800	398000	4	magenta
1651	chr3R	398000	398200	4	magenta
1652	chr3R	398200	398400	4	magenta
1653	chr3R	398400	398600	4	magenta
1654	chr3R	398600	398800	4	magenta
1655	chr3R	398800	399000	4	magenta
1656	chr3R	399000	399200	4	magenta
1657	chr3R	399200	399400	4	magenta
1658	chr3R	399400	399600	4	magenta
1659	chr3R	399600	399800	4	magenta
1660	chr3R	399800	400000	4	magenta
1661	chr3R	400000	400200	4	magenta
1662	chr3R	400400	400600	3	green
1663	chr3R	400600	400800	3	green
1664	chr3R	400800	401000	3	green
1665	chr3R	401000	401200	3	green
1666	chr3R	401400	401600	4	magenta
1667	chr3R	401600	401800	4	magenta
1668	chr3R	402000	402200	4	magenta
1669	chr3R	403200	403400	4	magenta
1670	chr3R	403400	403600	4	magenta
1671	chr3R	403600	403800	4	magenta
1672	chr3R	403800	404000	4	magenta
1673	chr3R	404000	404200	4	magenta
1674	chr3R	404200	404400	4	magenta
1675	chr3R	404400	404600	4	magenta
1676	chr3R	404600	404800	4	magenta
1677	chr3R	404800	405000	4	magenta
1678	chr3R	405000	405200	4	magenta
1679	chr3R	405200	405400	4	magenta
1680	chr3R	406600	406800	4	magenta
1681	chr3R	407200	407400	4	magenta
1682	chr3R	407400	407600	4	magenta
1683	chr3R	407600	407800	4	magenta
1684	chr3R	407800	408000	4	magenta
1685	chr3R	408800	409000	4	magenta
1686	chr3R	409000	409200	4	magenta
1687	chr3R	409200	409400	4	magenta
1688	chr3R	409400	409600	4	magenta
1689	chr3R	409600	409800	4	magenta
1690	chr3R	409800	410000	4	magenta
1691	chr3R	410000	410200	4	magenta
1692	chr3R	410200	410400	4	magenta
1693	chr3R	410400	410600	4	magenta
1694	chr3R	410600	410800	4	magenta
1695	chr3R	410800	411000	4	magenta
1696	chr3R	411000	411200	4	magenta
1697	chr3R	411200	411400	4	magenta
1698	chr3R	411400	411600	4	magenta
1699	chr3R	411600	411800	4	magenta
1700	chr3R	412000	412200	4	magenta
1701	chr3R	412200	412400	4	magenta
1702	chr3R	412400	412600	4	magenta
1703	chr3R	412600	412800	4	magenta
1704	chr3R	412800	413000	4	magenta
1705	chr3R	413000	413200	4	magenta
1706	chr3R	413200	413400	4	magenta
1707	chr3R	413400	413600	4	magenta
1708	chr3R	413600	413800	4	magenta
1709	chr3R	413800	414000	4	magenta
1710	chr3R	414000	414200	4	magenta
1711	chr3R	414200	414400	4	magenta
1712	chr3R	414400	414600	4	magenta
1713	chr3R	414600	414800	4	magenta
1714	chr3R	414800	415000	4	magenta
1715	chr3R	415000	415200	4	magenta
1716	chr3R	415600	415800	4	magenta
1717	chr3R	415800	416000	4	magenta
1718	chr3R	416000	416200	4	magenta
1719	chr3R	416200	416400	4	magenta
1720	chr3R	416400	416600	4	magenta
1721	chr3R	416600	416800	4	magenta
1722	chr3R	416800	417000	4	magenta
1723	chr3R	417000	417200	4	magenta
1724	chr3R	417200	417400	4	magenta
1725	chr3R	417400	417600	4	magenta
1726	chr3R	417600	417800	4	magenta
1727	chr3R	418600	418800	4	magenta
1728	chr3R	418800	419000	4	magenta
1729	chr3R	419000	419200	4	magenta
1730	chr3R	419200	419400	4	magenta
1731	chr3R	419600	419800	4	magenta
1732	chr3R	419800	420000	4	magenta
1733	chr3R	420000	420200	4	magenta
1734	chr3R	420200	420400	4	magenta
1735	chr3R	420400	420600	4	magenta
1736	chr3R	420600	420800	4	magenta
1737	chr3R	420800	421000	4	magenta
1738	chr3R	421000	421200	4	magenta
1739	chr3R	421200	421400	4	magenta
1740	chr3R	421400	421600	4	magenta
1741	chr3R	421600	421800	4	magenta
1742	chr3R	421800	422000	4	magenta
1743	chr3R	422000	422200	4	magenta
1744	chr3R	422200	422400	4	magenta
1745	chr3R	422400	422600	4	magenta
1746	chr3R	422600	422800	4	magenta
1747	chr3R	422800	423000	4	magenta
1748	chr3R	423000	423200	4	magenta
1749	chr3R	423200	423400	4	magenta
1750	chr3R	423400	423600	4	magenta
1751	chr3R	423600	423800	4	magenta
1752	chr3R	423800	424000	4	magenta
1753	chr3R	424000	424200	4	magenta
1754	chr3R	424200	424400	4	magenta
1755	chr3R	424400	424600	4	magenta
1756	chr3R	424600	424800	4	magenta
1757	chr3R	424800	425000	4	magenta
1758	chr3R	425000	425200	3	green
1759	chr3R	425200	425400	3	green
1760	chr3R	425400	425600	3	green
1761	chr3R	425600	425800	3	green
1762	chr3R	425800	426000	3	green
1763	chr3R	426000	426200	3	green
1764	chr3R	426200	426400	4	magenta
1765	chr3R	426400	426600	4	magenta
1766	chr3R	426600	426800	4	magenta
1767	chr3R	426800	427000	4	magenta
1768	chr3R	427000	427200	4	magenta
1769	chr3R	427200	427400	4	magenta
1770	chr3R	427400	427600	4	magenta
1771	chr3R	427600	427800	4	magenta
1772	chr3R	427800	428000	4	magenta
1773	chr3R	428000	428200	4	magenta
1774	chr3R	428200	428400	4	magenta
1775	chr3R	428400	428600	4	magenta
1776	chr3R	428600	428800	4	magenta
1777	chr3R	428800	429000	4	magenta
1778	chr3R	429000	429200	4	magenta
1779	chr3R	429200	429400	4	magenta
1780	chr3R	429400	429600	4	magenta
1781	chr3R	429600	429800	4	magenta
1782	chr3R	429800	430000	4	magenta
1783	chr3R	430000	430200	4	magenta
1784	chr3R	430200	430400	4	magenta
1785	chr3R	430400	430600	4	magenta
1786	chr3R	430600	430800	4	magenta
1787	chr3R	430800	431000	4	magenta
1788	chr3R	431000	431200	4	magenta
1789	chr3R	432200	432400	4	magenta
1790	chr3R	432400	432600	4	magenta
1791	chr3R	432600	432800	4	magenta
1792	chr3R	432800	433000	4	magenta
1793	chr3R	433000	433200	4	magenta
1794	chr3R	433200	433400	4	magenta
1795	chr3R	433400	433600	4	magenta
1796	chr3R	433800	434000	4	magenta
1797	chr3R	434000	434200	4	magenta
1798	chr3R	434200	434400	4	magenta
1799	chr3R	434400	434600	4	magenta
1800	chr3R	434600	434800	4	magenta
1801	chr3R	434800	435000	4	magenta
1802	chr3R	435000	435200	4	magenta
1803	chr3R	435200	435400	4	magenta
1804	chr3R	436400	436600	4	magenta
1805	chr3R	436600	436800	4	magenta
1806	chr3R	436800	437000	4	magenta
1807	chr3R	437000	437200	4	magenta
1808	chr3R	437200	437400	4	magenta
1809	chr3R	437400	437600	4	magenta
1810	chr3R	437600	437800	4	magenta
1811	chr3R	437800	438000	4	magenta
1812	chr3R	438000	438200	4	magenta
1813	chr3R	438200	438400	4	magenta
1814	chr3R	438400	438600	4	magenta
1815	chr3R	438600	438800	4	magenta
1816	chr3R	438800	439000	4	magenta
1817	chr3R	439000	439200	4	magenta
1818	chr3R	439200	439400	4	magenta
1819	chr3R	439400	439600	4	magenta
1820	chr3R	439600	439800	4	magenta
1821	chr3R	439800	440000	4	magenta
1822	chr3R	440000	440200	4	magenta
1823	chr3R	440200	440400	4	magenta
1824	chr3R	440400	440600	4	magenta
1825	chr3R	440600	440800	4	magenta
1826	chr3R	440800	441000	4	magenta
1827	chr3R	441000	441200	4	magenta
1828	chr3R	441400	441600	4	magenta
1829	chr3R	441600	441800	4	magenta
1830	chr3R	441800	442000	4	magenta
1831	chr3R	442000	442200	4	magenta
1832	chr3R	442200	442400	4	magenta
1833	chr3R	442600	442800	4	magenta
1834	chr3R	442800	443000	4	magenta
1835	chr3R	443000	443200	4	magenta
1836	chr3R	443200	443400	4	magenta
1837	chr3R	443400	443600	4	magenta
1838	chr3R	443600	443800	4	magenta
1839	chr3R	443800	444000	4	magenta
1840	chr3R	444000	444200	4	magenta
1841	chr3R	444200	444400	4	magenta
1842	chr3R	444400	444600	4	magenta
1843	chr3R	444600	444800	4	magenta
1844	chr3R	444800	445000	4	magenta
1845	chr3R	445000	445200	4	magenta
1846	chr3R	445200	445400	4	magenta
1847	chr3R	445400	445600	4	magenta
1848	chr3R	445600	445800	4	magenta
1849	chr3R	445800	446000	4	magenta
1850	chr3R	446000	446200	4	magenta
1851	chr3R	446200	446400	4	magenta
1852	chr3R	446400	446600	4	magenta
1853	chr3R	446600	446800	4	magenta
1854	chr3R	447000	447200	4	magenta
1855	chr3R	447200	447400	4	magenta
1856	chr3R	447400	447600	4	magenta
1857	chr3R	447600	447800	4	magenta
1858	chr3R	447800	448000	4	magenta
1859	chr3R	448000	448200	4	magenta
1860	chr3R	448200	448400	4	magenta
1861	chr3R	448400	448600	4	magenta
1862	chr3R	448600	448800	4	magenta
1863	chr3R	448800	449000	4	magenta
1864	chr3R	449000	449200	4	magenta
1865	chr3R	449200	449400	4	magenta
1866	chr3R	449400	449600	4	magenta
1867	chr3R	449600	449800	4	magenta
1868	chr3R	449800	450000	4	magenta
1869	chr3R	450000	450200	4	magenta
1870	chr3R	450200	450400	4	magenta
1871	chr3R	450400	450600	4	magenta
1872	chr3R	450600	450800	4	magenta
1873	chr3R	450800	451000	4	magenta
1874	chr3R	451000	451200	4	magenta
1875	chr3R	451200	451400	4	magenta
1876	chr3R	451400	451600	4	magenta
1877	chr3R	451600	451800	4	magenta
1878	chr3R	451800	452000	4	magenta
1879	chr3R	452200	452400	4	magenta
1880	chr3R	452400	452600	4	magenta
1881	chr3R	452600	452800	4	magenta
1882	chr3R	452800	453000	4	magenta
1883	chr3R	453000	453200	4	magenta
1884	chr3R	453200	453400	4	magenta
1885	chr3R	453400	453600	4	magenta
1886	chr3R	453600	453800	4	magenta
1887	chr3R	453800	454000	4	magenta
1888	chr3R	454000	454200	4	magenta
1889	chr3R	454200	454400	4	magenta
1890	chr3R	454400	454600	4	magenta
1891	chr3R	454600	454800	4	magenta
1892	chr3R	454800	455000	4	magenta
1893	chr3R	455000	455200	4	magenta
1894	chr3R	455200	455400	4	magenta
1895	chr3R	455400	455600	4	magenta
1896	chr3R	455600	455800	4	magenta
1897	chr3R	455800	456000	4	magenta
1898	chr3R	456000	456200	4	magenta
1899	chr3R	456200	456400	4	magenta
1900	chr3R	456400	456600	4	magenta
1901	chr3R	456600	456800	4	magenta
1902	chr3R	456800	457000	4	magenta
1903	chr3R	457000	457200	4	magenta
1904	chr3R	457400	457600	4	magenta
1905	chr3R	457600	457800	4	magenta
1906	chr3R	457800	458000	4	magenta
1907	chr3R	458000	458200	4	magenta
1908	chr3R	458200	458400	4	magenta
1909	chr3R	458400	458600	4	magenta
1910	chr3R	458600	458800	4	magenta
1911	chr3R	458800	459000	4	magenta
1912	chr3R	459000	459200	4	magenta
1913	chr3R	459200	459400	4	magenta
1914	chr3R	459400	459600	4	magenta
1915	chr3R	459600	459800	4	magenta
1916	chr3R	459800	460000	4	magenta
1917	chr3R	460000	460200	4	magenta
1918	chr3R	460200	460400	4	magenta
1919	chr3R	460400	460600	4	magenta
1920	chr3R	460600	460800	4	magenta
1921	chr3R	460800	461000	4	magenta
1922	chr3R	461000	461200	4	magenta
1923	chr3R	461200	461400	4	magenta
1924	chr3R	461400	461600	4	magenta
1925	chr3R	461600	461800	4	magenta
1926	chr3R	461800	462000	4	magenta
1927	chr3R	462000	462200	4	magenta
1928	chr3R	462200	462400	4	magenta
1929	chr3R	462400	462600	4	magenta
1930	chr3R	462600	462800	3	green
1931	chr3R	462800	463000	3	green
1932	chr3R	463000	463200	3	green
1933	chr3R	463200	463400	2	blue
1934	chr3R	463400	463600	2	blue
1935	chr3R	463600	463800	2	blue
1936	chr3R	463800	464000	2	blue
1937	chr3R	464000	464200	2	blue
1938	chr3R	464200	464400	2	blue
1939	chr3R	464400	464600	2	blue
1940	chr3R	464600	464800	2	blue
1941	chr3R	464800	465000	2	blue
1942	chr3R	465000	465200	2	blue
1943	chr3R	465200	465400	2	blue
1944	chr3R	465400	465600	2	blue
1945	chr3R	465600	465800	2	blue
1946	chr3R	465800	466000	2	blue
1947	chr3R	466000	466200	2	blue
1948	chr3R	466200	466400	2	blue
1949	chr3R	466400	466600	2	blue
1950	chr3R	466600	466800	1	cyan
1951	chr3R	466800	467000	1	cyan
1952	chr3R	467000	467200	1	cyan
1953	chr3R	467200	467400	1	cyan
1954	chr3R	467400	467600	1	cyan
1955	chr3R	467600	467800	1	cyan
1956	chr3R	467800	468000	1	cyan
1957	chr3R	468000	468200	1	cyan
1958	chr3R	468200	468400	1	cyan
1959	chr3R	468400	468600	2	blue
1960	chr3R	468600	468800	2	blue
1961	chr3R	468800	469000	2	blue
1962	chr3R	469000	469200	2	blue
1963	chr3R	469200	469400	2	blue
1964	chr3R	469400	469600	2	blue
1965	chr3R	469600	469800	2	blue
1966	chr3R	469800	470000	2	blue
1967	chr3R	470000	470200	2	blue
1968	chr3R	470200	470400	2	blue
1969	chr3R	470400	470600	2	blue
1970	chr3R	470600	470800	1	cyan
1971	chr3R	470800	471000	1	cyan
1972	chr3R	471000	471200	1	cyan
1973	chr3R	471200	471400	1	cyan
1974	chr3R	471400	471600	1	cyan
1975	chr3R	471600	471800	1	cyan
1976	chr3R	471800	472000	1	cyan
1977	chr3R	472000	472200	1	cyan
1978	chr3R	472200	472400	1	cyan
1979	chr3R	472400	472600	1	cyan
1980	chr3R	472600	472800	1	cyan
1981	chr3R	472800	473000	1	cyan
1982	chr3R	473000	473200	1	cyan
1983	chr3R	473200	473400	1	cyan
1984	chr3R	473400	473600	1	cyan
1985	chr3R	473600	473800	1	cyan
1986	chr3R	473800	474000	1	cyan
1987	chr3R	474000	474200	1	cyan
1988	chr3R	474200	474400	1	cyan
1989	chr3R	474400	474600	1	cyan
1990	chr3R	474600	474800	1	cyan
1991	chr3R	474800	475000	1	cyan
1992	chr3R	475000	475200	1	cyan
1993	chr3R	475200	475400	1	cyan
1994	chr3R	475400	475600	1	cyan
1995	chr3R	475600	475800	1	cyan
1996	chr3R	475800	476000	1	cyan
1997	chr3R	476000	476200	2	blue
1998	chr3R	476200	476400	2	blue
1999	chr3R	476400	476600	2	blue
[truncated: 551,581 more rows]
