# Supplementary material for: Genetic Organization of Interphase Chromosome Bands and Interbands in Drosophila melanogaster
Source: PLoS One. 2014 Jul 29;9(7):e101631. doi: 10.1371/journal.pone.0101631 (PMC4114487; doi:10.1371/journal.pone.0101631)
Supplement: File S2 — Track of head-to-head oriented genes. (GZ) [file pone.0101631.s020.gz]

Archive with 1 entries (1 files):
- pone.0101631.s020
