# Supplementary material for: Genetic Organization of Interphase Chromosome Bands and Interbands in Drosophila melanogaster
Source: PLoS One. 2014 Jul 29;9(7):e101631. doi: 10.1371/journal.pone.0101631 (PMC4114487; doi:10.1371/journal.pone.0101631)
Supplement: File S3 — Scripts in R language for building 4-state chromatin model. (GZ) [file pone.0101631.s021.gz]

Archive with 7 entries (6 files):
- hmm
- hmm/smoothe.r
- hmm/modencodeFiles.csv
- hmm/libtrack-io.R
- hmm/cluste.r
- hmm/main.r
- hmm/downloade.r
