# Supplementary material for: Genetic Organization of Interphase Chromosome Bands and Interbands in Drosophila melanogaster
Source: PLoS One. 2014 Jul 29;9(7):e101631. doi: 10.1371/journal.pone.0101631 (PMC4114487; doi:10.1371/journal.pone.0101631)
Supplement: File S3 — Scripts in R language for building 4-state chromatin model. (GZ) [file pone.0101631.s021.gz › hmm/modencodeFiles.csv]

DCC id	Title	Name	Type	URL	Design	LabName	Submission > Experiment Type	Submission > Cell Lines > Name	Submission > Cell Lines > Tissue	Sex
modENCODE_275	Chro(Chriz)BR.BG3	repset.4620431.smoothedM.wig	WIG	http://submit.modencode.org/submit/public/get_file/275/extracted/repset.4620431.smoothedM.wig	binding_site_identification_design	Mitzi Kuroda	ChIP-chip	ML-DmBG3-c2	CNS-derived cell-line	U
modENCODE_276	Chro(Chriz)BR.Clone_8	repset.4620313.smoothedM.wig	WIG	http://submit.modencode.org/submit/public/get_file/276/extracted/repset.4620313.smoothedM.wig	binding_site_identification_design	Mitzi Kuroda	ChIP-chip	CME W1 Cl.8+	dorsal mesothoracic disc	M
modENCODE_277	Chro(Chriz)BR.Kc	repset.4620425.smoothedM.wig	WIG	http://submit.modencode.org/submit/public/get_file/277/extracted/repset.4620425.smoothedM.wig	binding_site_identification_design	Mitzi Kuroda	ChIP-chip	Kc167	embryo-derived cell-line	F
modENCODE_278	Chro(Chriz)BR.S2	repset.3833938.smoothedM.wig	WIG	http://submit.modencode.org/submit/public/get_file/278/extracted/repset.3833938.smoothedM.wig	binding_site_identification_design	Mitzi Kuroda	ChIP-chip	S2-DRSC	embryo-derived cell-line	M
modENCODE_279	Chro(Chriz)WR.S2	repset.3833943.smoothedM.wig	WIG	http://submit.modencode.org/submit/public/get_file/279/extracted/repset.3833943.smoothedM.wig	binding_site_identification_design	Mitzi Kuroda	ChIP-chip	S2-DRSC	embryo-derived cell-line	M
modENCODE_3030	ISWI_Q4095.BG3	repset.9700973.smoothedM.wig	WIG	http://submit.modencode.org/submit/public/get_file/3030/extracted/repset.9700973.smoothedM.wig	binding_site_identification_design	Mitzi Kuroda	ChIP-chip	ML-DmBG3-c2	CNS-derived cell-line	U
modENCODE_3031	ISWI_Q4095.Kc	repset.9700951.smoothedM.wig	WIG	http://submit.modencode.org/submit/public/get_file/3031/extracted/repset.9700951.smoothedM.wig	binding_site_identification_design	Mitzi Kuroda	ChIP-chip	Kc167	embryo-derived cell-line	F
modENCODE_3032	ISWI_Q4095.S2	repset.9699729.smoothedM.wig	WIG	http://submit.modencode.org/submit/public/get_file/3032/extracted/repset.9699729.smoothedM.wig	binding_site_identification_design	Mitzi Kuroda	ChIP-chip	S2-DRSC	embryo-derived cell-line	M
modENCODE_3038	JIL-1(Q4170).S2	repset.9699727.smoothedM.wig	WIG	http://submit.modencode.org/submit/public/get_file/3038/extracted/repset.9699727.smoothedM.wig	binding_site_identification_design	Mitzi Kuroda	ChIP-chip	S2-DRSC	embryo-derived cell-line	M
modENCODE_3035	JIL1_Q3433.BG3	repset.9700969.smoothedM.wig	WIG	http://submit.modencode.org/submit/public/get_file/3035/extracted/repset.9700969.smoothedM.wig	binding_site_identification_design	Mitzi Kuroda	ChIP-chip	ML-DmBG3-c2	CNS-derived cell-line	U
modENCODE_3036	JIL1_Q3433.Clone_8	repset.9699509.smoothedM.wig	WIG	http://submit.modencode.org/submit/public/get_file/3036/extracted/repset.9699509.smoothedM.wig	binding_site_identification_design	Mitzi Kuroda	ChIP-chip	CME W1 Cl.8+	dorsal mesothoracic disc	M
modENCODE_3037	JIL1_Q3433.Kc	repset.9699860.smoothedM.wig	WIG	http://submit.modencode.org/submit/public/get_file/3037/extracted/repset.9699860.smoothedM.wig	binding_site_identification_design	Mitzi Kuroda	ChIP-chip	Kc167	embryo-derived cell-line	F
modENCODE_945	JIL1_Q3433.S2	repset.5013871.smoothedM.wig	WIG	http://submit.modencode.org/submit/public/get_file/945/extracted/repset.5013871.smoothedM.wig	binding_site_identification_design	Mitzi Kuroda	ChIP-chip	S2-DRSC	embryo-derived cell-line	M
modENCODE_3040	MLE_Q4142.S2	repset.9699471.smoothedM.wig	WIG	http://submit.modencode.org/submit/public/get_file/3040/extracted/repset.9699471.smoothedM.wig	binding_site_identification_design	Mitzi Kuroda	ChIP-chip	S2-DRSC	embryo-derived cell-line	M
modENCODE_3788	MLE_Q4143.S2	repset.9699473.smoothedM.wig	WIG	http://submit.modencode.org/submit/public/get_file/3788/extracted/repset.9699473.smoothedM.wig	binding_site_identification_design	Mitzi Kuroda	ChIP-chip	S2-DRSC	embryo-derived cell-line	M
modENCODE_3041	MOF_Q4145.BG3	repset.9700970.smoothedM.wig	WIG	http://submit.modencode.org/submit/public/get_file/3041/extracted/repset.9700970.smoothedM.wig	binding_site_identification_design	Mitzi Kuroda	ChIP-chip	ML-DmBG3-c2	CNS-derived cell-line	U
modENCODE_3042	MOF_Q4145.Clone_8	repset.9700961.smoothedM.wig	WIG	http://submit.modencode.org/submit/public/get_file/3042/extracted/repset.9700961.smoothedM.wig	binding_site_identification_design	Mitzi Kuroda	ChIP-chip	CME W1 Cl.8+	dorsal mesothoracic disc	M
modENCODE_3043	MOF_Q4145.Kc	repset.9700946.smoothedM.wig	WIG	http://submit.modencode.org/submit/public/get_file/3043/extracted/repset.9700946.smoothedM.wig	binding_site_identification_design	Mitzi Kuroda	ChIP-chip	Kc167	embryo-derived cell-line	F
modENCODE_3044	MOF_Q4145.S2	repset.9699736.smoothedM.wig	WIG	http://submit.modencode.org/submit/public/get_file/3044/extracted/repset.9699736.smoothedM.wig	binding_site_identification_design	Mitzi Kuroda	ChIP-chip	S2-DRSC	embryo-derived cell-line	M
modENCODE_3045	MRG15_Q2481.BG3	repset.9700971.smoothedM.wig	WIG	http://submit.modencode.org/submit/public/get_file/3045/extracted/repset.9700971.smoothedM.wig	binding_site_identification_design	Mitzi Kuroda	ChIP-chip	ML-DmBG3-c2	CNS-derived cell-line	U
modENCODE_3046	MRG15_Q2481.Kc	repset.9700947.smoothedM.wig	WIG	http://submit.modencode.org/submit/public/get_file/3046/extracted/repset.9700947.smoothedM.wig	binding_site_identification_design	Mitzi Kuroda	ChIP-chip	Kc167	embryo-derived cell-line	F
modENCODE_3047	MRG15_Q2481.S2	repset.9699728.smoothedM.wig	WIG	http://submit.modencode.org/submit/public/get_file/3047/extracted/repset.9699728.smoothedM.wig	binding_site_identification_design	Mitzi Kuroda	ChIP-chip	S2-DRSC	embryo-derived cell-line	M
modENCODE_3950	MRG15_Q2482.S2	repset.9699726.smoothedM.wig	WIG	http://submit.modencode.org/submit/public/get_file/3950/extracted/repset.9699726.smoothedM.wig	binding_site_identification_design	Mitzi Kuroda	ChIP-chip	S2-DRSC	embryo-derived cell-line	M
modENCODE_3293	MSL-1(Q4453).S2	repset.9703021.smoothedM.wig	WIG	http://submit.modencode.org/submit/public/get_file/3293/extracted/repset.9703021.smoothedM.wig	binding_site_identification_design	Mitzi Kuroda	ChIP-chip	S2-DRSC	embryo-derived cell-line	M
modENCODE_3790	NURF301_Q2602.Kc	repset.15663116.smoothedM.wig	WIG	http://submit.modencode.org/submit/public/get_file/3790/extracted/repset.15663116.smoothedM.wig	binding_site_identification_design	Mitzi Kuroda	ChIP-chip	S2-DRSC	embryo-derived cell-line	M
modENCODE_947	NURF301_Q2602.S2	repset.5013880.smoothedM.wig	WIG	http://submit.modencode.org/submit/public/get_file/947/extracted/repset.5013880.smoothedM.wig	binding_site_identification_design	Mitzi Kuroda	ChIP-chip	S2-DRSC	embryo-derived cell-line	M
modENCODE_3048	Nurf301_Q4159.S2	repset.9699730.smoothedM.wig	WIG	http://submit.modencode.org/submit/public/get_file/3048/extracted/repset.9699730.smoothedM.wig	binding_site_identification_design	Mitzi Kuroda	ChIP-chip	S2-DRSC	embryo-derived cell-line	M
modENCODE_3295	RNA Pol II (abcam).S2	repset.9702780.smoothedM.wig	WIG	http://submit.modencode.org/submit/public/get_file/3295/extracted/repset.9702780.smoothedM.wig	binding_site_identification_design	Sarah Elgin	ChIP-chip	S2-DRSC	embryo-derived cell-line	M
modENCODE_950	RNA pol II (ALG).BG3	repset.4621045.smoothedM.wig	WIG	http://submit.modencode.org/submit/public/get_file/950/extracted/repset.4621045.smoothedM.wig	binding_site_identification_design	Mitzi Kuroda	ChIP-chip	ML-DmBG3-c2	CNS-derived cell-line	U
modENCODE_327	RNA pol II (ALG).Clone_8	repset.4621053.smoothedM.wig	WIG	http://submit.modencode.org/submit/public/get_file/327/extracted/repset.4621053.smoothedM.wig	binding_site_identification_design	Mitzi Kuroda	ChIP-chip	CME W1 Cl.8+	dorsal mesothoracic disc	M
modENCODE_328	RNA pol II (ALG).Kc	repset.4621047.smoothedM.wig	WIG	http://submit.modencode.org/submit/public/get_file/328/extracted/repset.4621047.smoothedM.wig	binding_site_identification_design	Mitzi Kuroda	ChIP-chip	Kc167	embryo-derived cell-line	F
modENCODE_329	RNA pol II (ALG).S2	repset.4162648.smoothedM.wig	WIG	http://submit.modencode.org/submit/public/get_file/329/extracted/repset.4162648.smoothedM.wig	binding_site_identification_design	Mitzi Kuroda	ChIP-chip	S2-DRSC	embryo-derived cell-line	M
modENCODE_3062	WDS_Q2691.Kc	repset.9699865.smoothedM.wig	WIG	http://submit.modencode.org/submit/public/get_file/3062/extracted/repset.9699865.smoothedM.wig	binding_site_identification_design	Gary Karpen	ChIP-chip	Kc167	embryo-derived cell-line	F
modENCODE_953	WDS_Q2691.S2	repset.8061128.smoothedM.wig	WIG	http://submit.modencode.org/submit/public/get_file/953/extracted/repset.8061128.smoothedM.wig	binding_site_identification_design	Gary Karpen	ChIP-chip	S2-DRSC	embryo-derived cell-line	M
modENCODE_3675	dMi-2(Q4443).Kc	repset.14517070.smoothedM.wig	WIG	http://submit.modencode.org/submit/public/get_file/3675/extracted/repset.14517070.smoothedM.wig	binding_site_identification_design	Mitzi Kuroda	ChIP-chip	S2-DRSC	embryo-derived cell-line	M
modENCODE_3676	dMi-2(Q4443).S2	repset.9703856.smoothedM.wig	WIG	http://submit.modencode.org/submit/public/get_file/3676/extracted/repset.9703856.smoothedM.wig	binding_site_identification_design	Mitzi Kuroda	ChIP-chip	S2-DRSC	embryo-derived cell-line	M
modENCODE_926	dMi-2_Q2626.S2	repset.5013876.smoothedM.wig	WIG	http://submit.modencode.org/submit/public/get_file/926/extracted/repset.5013876.smoothedM.wig	binding_site_identification_design	Mitzi Kuroda	ChIP-chip	S2-DRSC	embryo-derived cell-line	M
modENCODE_946	MBD-R2_Q2567.S2	repset.5013879.smoothedM.wig	WIG	http://submit.modencode.org/submit/public/get_file/946/extracted/repset.5013879.smoothedM.wig	binding_site_identification_design	Mitzi Kuroda	ChIP-chip	S2-DRSC	embryo-derived cell-line	M
