# Supplementary material for: Genetic Organization of Interphase Chromosome Bands and Interbands in Drosophila melanogaster
Source: PLoS One. 2014 Jul 29;9(7):e101631. doi: 10.1371/journal.pone.0101631 (PMC4114487; doi:10.1371/journal.pone.0101631)
Supplement: File S3 — Scripts in R language for building 4-state chromatin model. (GZ) [file pone.0101631.s021.gz › hmm/main.r]

#!/usr/bin/Rscript
## (C) 2013 Fyodor P. Goncharov <fedor@mcb.nsc.ru>
## Main Script
source("downloade.r", local=TRUE, echo=FALSE)
source("smoothe.r", local=TRUE, echo=FALSE)
source("cluste.r", local=TRUE, echo=FALSE)
